# Supplementary material for: Transcriptional analysis of susceptible and resistant European corn borer strains and their response to Cry1F protoxin
Source: BMC Genomics. 2015 Jul 29;16(1):558. doi: 10.1186/s12864-015-1751-6 (PMC4518661; doi:10.1186/s12864-015-1751-6)
Supplement: Additional file 2: Table S1. — Genes differentially expressed in Cry1F protoxin challenged susceptible larvae when compared to control susceptible larvae. [file 12864_2015_1751_MOESM2_ESM.xlsx]

## Sheet: Sheet1
Table S1 : Genes differentially expressed in Cry1F protoxin challenged susceptible larvae when compared to control susceptible larvae
Transcript ID	Protein name	log2FC(bt/non bt)	FC (bt/non bt)	PValue	FDR	Annotation
comp29067_c0_seq1		5.05488	33.2	2.27859e-06	0.000405477
comp59463_c0_seq1		4.15303	17.7904	5.46058e-42	2.24048e-38
comp28866_c0_seq1		4.02849	16.3191	3.46146e-28	9.03786e-25
comp30311_c0_seq1		4.00807	16.0898	7.87636e-49	1.13108e-44
comp11114_c0_seq1		3.59084	12.049	4.20125e-57	1.20664e-52
comp35428_c0_seq1		3.34581	10.1669	7.34229e-30	2.34309e-26
comp47286_c0_seq1		3.28078	9.71884	5.94292e-43	2.84478e-39
comp52655_c0_seq1		3.10798	8.62173	5.6418e-44	4.05095e-40
comp51273_c0_seq1		2.92795	7.61028	1.00108e-40	3.59401e-37
comp35851_c0_seq1		2.72575	6.61504	1.65952e-10	6.27147e-08
comp30838_c0_seq1		2.52013	5.73634	2.96592e-11	1.35213e-08
comp40552_c0_seq1		2.41141	5.31992	2.68287e-46	2.56849e-42
comp10640_c0_seq1		2.28552	4.87541	6.33604e-12	3.27514e-09
comp48775_c0_seq6		2.26021	4.79061	2.5737e-13	1.84798e-10
comp46210_c0_seq1	15-hydroxyprostaglandin dehydrogenase	2.2545	4.77169	1.51299e-15	1.67133e-12	nr database
comp44594_c0_seq1	carboxylesterase	2.25278	4.76602	9.7204e-10	3.00193e-07	nr database
comp10717_c0_seq1		2.25259	4.76536	9.27173e-14	7.00772e-11
comp40197_c0_seq1		2.10194	4.29287	1.9421e-12	1.09371e-09
comp52592_c0_seq1	Uncharacterized protein	2.09831	4.28208	6.12677e-13	4.09226e-10
comp43293_c0_seq7	pickpocket protein 28-like	2.08957	4.25622	2.96344e-16	3.40452e-13	nr database
comp34225_c0_seq1		2.08353	4.23842	1.26671e-10	4.85081e-08
comp32956_c0_seq6		2.05238	4.14789	1.02549e-07	1.67583e-05
comp49632_c0_seq1	aldehyde oxidase	2.05197	4.14671	1.39492e-08	3.12995e-06	nr database
comp17569_c0_seq1		2.04239	4.11928	1.82931e-18	2.62698e-15
comp16517_c0_seq1		2.02438	4.06817	1.66956e-19	2.66397e-16
comp48607_c0_seq1	amp dependent coa ligase	1.9891	3.96988	3.18321e-12	1.725e-09	nr database
comp16717_c0_seq1		1.96572	3.90608	4.39343e-24	7.88648e-21
comp42791_c1_seq1		1.9629	3.89845	9.3476e-10	2.91818e-07
comp15957_c0_seq1	Uncharacterized protein	1.92865	3.807	7.61374e-19	1.15092e-15
comp44976_c0_seq1		1.92605	3.80013	5.80353e-07	7.34287e-05
comp50756_c0_seq1		1.8891	3.70404	2.36019e-05	0.00146409
comp7561_c0_seq2		1.8835	3.68968	4.07031e-08	8.06231e-06
comp12783_c0_seq1	gag-pol protein	1.86685	3.64734	3.60823e-07	4.93798e-05	nr database
comp49527_c0_seq3		1.85935	3.62843	3.18322e-14	2.77046e-11
comp34034_c0_seq1		1.84359	3.58901	6.80646e-09	1.65668e-06
comp48861_c0_seq2	inwardly rectifying k channel	1.83919	3.57809	1.8616e-05	0.0012235	nr database
comp49095_c0_seq1		1.83798	3.57508	2.15628e-05	0.00136433
comp11320_c0_seq1		1.83686	3.57232	5.24119e-08	9.83871e-06
comp52657_c0_seq1	Defensin	1.81604	3.52115	3.32897e-10	1.22579e-07	nr database
comp15714_c0_seq1		1.77475	3.42178	1.0992e-07	1.76369e-05
comp43641_c0_seq1	Uncharacterized protein with transmembrane transporter activity	1.7665	3.40228	1.80039e-05	0.00119145	GO
comp30332_c0_seq2	alpha-amylase	1.75775	3.3817	6.43529e-09	1.57973e-06	nr database
comp45058_c1_seq1	glucosyl glucuronosyl transferases	1.74603	3.35435	4.22605e-07	5.64541e-05	nr database
comp45087_c0_seq1	alpha-amylase	1.73747	3.3345	3.07585e-09	8.17976e-07	nr database
comp24947_c0_seq1		1.70556	3.26155	5.70361e-14	4.42739e-11
comp44286_c0_seq1	inorganic phosphate cotransporter-like	1.70325	3.25634	3.59397e-05	0.00203193	nr database
comp32911_c0_seq1		1.69701	3.24229	7.06737e-06	0.00058161
comp41802_c0_seq8		1.69139	3.22967	1.06652e-05	0.000799779
comp83687_c0_seq1		1.68355	3.21218	2.95699e-10	1.10296e-07
comp41899_c0_seq2		1.66334	3.1675	4.47006e-14	3.66703e-11
comp55043_c0_seq1		1.65921	3.15845	1.76381e-05	0.00117537
comp38287_c0_seq1		1.63752	3.11131	3.43455e-10	1.23304e-07
comp29141_c0_seq1		1.63508	3.10604	1.20684e-07	1.90448e-05
comp84361_c0_seq1		1.634	3.10372	1.93238e-07	2.86082e-05
comp45107_c0_seq1	facilitated trehalose transporter tret1-like	1.62393	3.08213	7.19227e-05	0.00346012	nr database
comp22671_c0_seq1		1.61477	3.06262	6.56344e-06	0.000549588
comp50224_c1_seq1		1.61422	3.06145	1.05508e-09	3.18978e-07
comp42034_c0_seq8		1.6115	3.0557	1.14926e-08	2.59905e-06
comp43039_c0_seq1	hypothetical protein NBO_49g0001 [Nosema bombycis CQ1]	1.59867	3.02864	3.65474e-05	0.00205499	nr database
comp42893_c0_seq1		1.59226	3.01521	3.30133e-08	6.6306e-06
comp50258_c0_seq6		1.59153	3.01368	6.77723e-05	0.00331599
comp15492_c0_seq1		1.58841	3.00718	1.68832e-05	0.0011356
comp52920_c0_seq1		1.58671	3.00363	2.11466e-06	0.000221661
comp39113_c0_seq1		1.58666	3.00353	2.90601e-05	0.00171735
comp39163_c0_seq1	Uncharacterized protein	1.58578	3.0017	7.40099e-05	0.00352101
comp27829_c0_seq1	cytochrome p450	1.57654	2.98253	8.70914e-13	5.68489e-10	nr database
comp33247_c0_seq1		1.57556	2.98052	1.24382e-24	2.5517e-21
comp47609_c0_seq1	hypothetical protein KGM_11495	1.57034	2.96975	0.00011462	0.00486983	nr database
comp33542_c0_seq1		1.56789	2.96471	0.000290185	0.0100779
comp14214_c0_seq1	alpha-amylase	1.5611	2.95078	5.52353e-06	0.000475406	nr database
comp41162_c0_seq1	semaphorin 2a	1.55115	2.9305	3.9039e-10	1.36737e-07	nr database
comp32227_c0_seq3		1.54808	2.92427	1.39661e-05	0.000983141
comp38507_c0_seq1	cytochrome p450 4v2-like	1.54138	2.91073	6.74991e-08	1.2348e-05	nr database
comp18313_c0_seq1	cytochrome p450	1.53931	2.90655	1.62647e-12	9.73202e-10	nr database
comp33209_c0_seq1		1.52738	2.88262	1.04913e-09	3.18978e-07
comp56588_c0_seq1		1.52392	2.87571	1.6851e-09	4.79186e-07
comp31677_c0_seq2		1.51712	2.8622	1.41225e-06	0.000154814
comp21240_c0_seq2		1.50426	2.8368	9.98231e-13	6.37115e-10
comp47449_c0_seq2		1.49243	2.81363	0.000688858	0.0188067
comp35287_c0_seq2		1.48151	2.7924	2.78597e-05	0.00166353
comp35528_c0_seq1		1.47828	2.78616	3.00839e-06	0.000291984
comp31133_c0_seq1		1.47594	2.78166	9.22424e-08	1.57696e-05
comp50763_c0_seq1		1.47118	2.77248	0.00094535	0.0234266
comp14725_c0_seq1		1.4692	2.76867	0.000437272	0.0137755
comp13312_c0_seq1	kynurenine alpha-aminoadipate mitochondrial-like	1.46733	2.7651	6.37087e-08	1.1805e-05	nr database
comp58562_c0_seq1		1.46305	2.75692	0.000111492	0.00477222
comp35866_c0_seq1		1.45868	2.74856	1.18718e-11	5.87878e-09
comp44601_c0_seq1		1.45368	2.73907	3.674e-06	0.000339295
comp46482_c0_seq2		1.45356	2.73883	0.000924614	0.0230319
comp35453_c0_seq1		1.44755	2.72744	5.25853e-06	0.000457264
comp15248_c0_seq1		1.44121	2.71548	5.13319e-07	6.58171e-05
comp11389_c0_seq1		1.43681	2.70722	3.43436e-07	4.74223e-05
comp30232_c0_seq1		1.43439	2.70268	0.00123463	0.0286201
comp27183_c0_seq1		1.43414	2.70222	3.20267e-08	6.47775e-06
comp15936_c0_seq1		1.4341	2.70214	7.28873e-12	3.67262e-09
comp38982_c0_seq3		1.43003	2.69453	1.5545e-06	0.000168478
comp48361_c0_seq1	serine protease 2	1.42295	2.68134	7.80248e-06	0.000627717	nr database
comp31952_c0_seq1	ecdysteroid-regulated protein	1.41989	2.67565	9.87092e-14	7.2693e-11	nr database
comp44764_c0_seq1	hypothetical protein NBO_480g0001 [Nosema bombycis CQ1]	1.41517	2.66691	0.000386491	0.0125712	nr database
comp50023_c0_seq2		1.41503	2.66665	1.38366e-07	2.14488e-05
comp33088_c0_seq1		1.41324	2.66335	3.40541e-10	1.23304e-07
comp41667_c0_seq1	ecdysteroid 22-kinase	1.40261	2.64379	0.000912838	0.0229175	nr database
comp50586_c0_seq14	beta-adaptin [Nosema bombycis CQ1]	1.40237	2.64335	4.11536e-06	0.000372862	nr database
comp40853_c0_seq7		1.3992	2.63755	6.86134e-06	0.000569551
comp51440_c0_seq4		1.394	2.62807	2.55923e-07	3.63879e-05
comp32591_c0_seq1		1.39296	2.62616	1.47332e-05	0.00101965
comp18346_c0_seq1		1.38809	2.61732	0.000137552	0.00563571
comp48804_c0_seq8	protein giant-lens-like	1.38766	2.61653	4.85328e-06	0.00042758	nr database
comp31523_c0_seq4		1.38367	2.60932	5.82459e-06	0.000497881
comp48361_c2_seq1		1.37863	2.60022	7.01975e-06	0.000579351
comp16483_c0_seq1		1.36789	2.58093	2.57599e-05	0.0015775
comp32521_c0_seq1		1.36676	2.5789	2.47197e-06	0.000250353
comp55188_c0_seq1		1.36666	2.57873	0.000631187	0.0178213
comp39958_c0_seq1	sugar transporter	1.3551	2.55815	0.00239807	0.0457946	nr database
comp49475_c0_seq1	Uncharacterized protein	1.35343	2.55518	0.000785877	0.0207265	nr database
comp81062_c0_seq1		1.34724	2.54425	6.81427e-05	0.0033228
comp30756_c0_seq2		1.34641	2.54279	1.81337e-05	0.00119728
comp3590_c0_seq1		1.34542	2.54104	0.00159769	0.0344241
comp36116_c0_seq2		1.34431	2.53909	9.42318e-05	0.00421563
comp49812_c0_seq2		1.34429	2.53905	4.55361e-05	0.00245374
comp76485_c0_seq1		1.34146	2.53409	9.48098e-05	0.00422831
comp7005_c0_seq1		1.33684	2.52597	0.00104058	0.0253119
comp46202_c0_seq1	proton-coupled amino acid transporter 2-like	1.33247	2.51834	0.00173012	0.036457	nr database
comp43491_c0_seq2	juvenile hormone-inducible protein	1.33204	2.51759	0.00105208	0.025478	nr database
comp51771_c0_seq16		1.33031	2.51457	8.31958e-05	0.00383542
comp48163_c0_seq4		1.32421	2.50397	4.38075e-08	8.50132e-06
comp41689_c0_seq2		1.32185	2.49986	4.35254e-06	0.000390654
comp34145_c0_seq1		1.32173	2.49965	6.11355e-05	0.00307508
comp39784_c0_seq1		1.31028	2.4799	1.15591e-10	4.48999e-08
comp38437_c0_seq2	dna binding protein elf-1	1.31008	2.47955	2.83055e-08	5.89104e-06	nr database
comp52274_c0_seq4		1.29642	2.45619	1.85989e-07	2.76777e-05
comp37103_c0_seq1		1.29251	2.44953	0.000382363	0.0125016
comp38601_c0_seq1		1.29003	2.44534	1.06604e-05	0.000799779
comp44569_c0_seq2	rh-like protein	1.28555	2.43775	0.00188275	0.0389026	nr database
comp36432_c0_seq1	kruppel homolog 1	1.28187	2.43154	6.7073e-06	0.000558378	nr database
comp25907_c0_seq1	hypothetical protein NBO_428g0001 [Nosema bombycis CQ1]	1.2816	2.43109	0.000644963	0.0180898	nr database
comp85665_c0_seq1		1.27962	2.42776	9.13165e-07	0.000108826
comp44855_c0_seq1	zn-dependent protease	1.27039	2.41227	8.63229e-06	0.000677399	nr database
comp15115_c0_seq1		1.26934	2.41052	1.20215e-27	2.87725e-24
comp75520_c0_seq1		1.26514	2.4035	7.34043e-05	0.00350789
comp62728_c0_seq1		1.26499	2.40325	0.00014851	0.00597389
comp33434_c0_seq1		1.26228	2.39875	6.48557e-08	1.19405e-05
comp34104_c0_seq1		1.26173	2.39782	2.24287e-07	3.23706e-05
comp38444_c0_seq1	forkhead hnf3 transcription factor	1.26032	2.39549	0.000373385	0.012242	nr database
comp48293_c0_seq1	hypothetical protein KGM_02581	1.25749	2.39079	1.08183e-05	0.000807045	nr database
comp14697_c0_seq1		1.24618	2.37213	0.000396577	0.0128123
comp24770_c0_seq1		1.24569	2.37131	0.000327412	0.0110241
comp41680_c0_seq2	insulin-related peptide binding protein	1.23858	2.35967	1.76804e-14	1.63806e-11	nr database
comp23920_c0_seq4	cyclin-dependent kinase-like 2-like	1.23754	2.35796	6.19564e-05	0.0031103	nr database
comp79177_c0_seq1		1.23659	2.35641	2.62417e-05	0.0015968
comp52734_c0_seq1		1.2322	2.34925	0.000890183	0.0225013
comp43317_c0_seq1	serine protease	1.23157	2.34823	7.72038e-08	1.36875e-05	nr database
comp20535_c0_seq1	hypothetical protein NBO_604g0001 [Nosema bombycis CQ1]	1.23002	2.3457	0.00110092	0.0263104	nr database
comp53002_c0_seq1		1.22802	2.34245	0.000528874	0.0156919
comp32590_c0_seq2		1.22765	2.34185	0.000153879	0.0061468
comp46925_c0_seq2		1.22021	2.3298	2.54763e-05	0.00156682
comp22140_c0_seq1		1.21766	2.32569	1.29593e-05	0.000942291
comp28336_c0_seq1		1.21666	2.32409	8.86051e-05	0.00402662
comp48916_c0_seq1	synaptic vesicle protein	1.21504	2.32148	9.25434e-05	0.00415839	nr database
comp28118_c0_seq1		1.21372	2.31934	0.000197598	0.00745759
comp1902_c0_seq2		1.21081	2.31467	1.30767e-06	0.000146064
comp5222_c0_seq1		1.20065	2.29844	3.32712e-06	0.000314336
comp28996_c0_seq3		1.198	2.29422	0.00117329	0.0275268
comp43506_c0_seq11		1.19045	2.28224	3.64687e-10	1.29311e-07
comp80222_c0_seq1		1.18518	2.27392	0.00081876	0.0213722
comp80692_c0_seq1		1.18069	2.26685	0.000106681	0.00460458
comp52785_c0_seq1		1.17358	2.25571	0.00253331	0.0470932
comp49370_c0_seq1	synaptic vesicle glycoprotein 2b-like	1.17022	2.25046	0.000705258	0.0191442	nr database
comp32062_c0_seq1	cytochrome p450	1.16862	2.24797	9.61259e-05	0.00426054	nr database
comp22673_c0_seq1		1.1673	2.2459	0.00116254	0.027394
comp30572_c0_seq1		1.16251	2.23847	4.687e-06	0.000415479
comp36986_c0_seq4	parathyroid hormone-responsive b1	1.16138	2.23671	2.82095e-05	0.00167744	nr database
comp54841_c0_seq1		1.15908	2.23314	5.05118e-05	0.00268161
comp34743_c0_seq1	hypothetical protein NBO_378g0002 [Nosema bombycis CQ1]	1.15688	2.22974	0.000691245	0.0188293	nr database
comp8370_c0_seq1		1.1544	2.22592	6.02454e-05	0.00304632
comp47896_c0_seq1		1.15333	2.22426	2.01716e-15	2.14573e-12
comp40245_c0_seq2		1.15328	2.22419	5.60877e-05	0.00289729
comp14926_c0_seq2	organic cation transporter	1.15218	2.22249	0.00247387	0.046561	nr database
comp56517_c0_seq1		1.15178	2.22188	1.1653e-07	1.84909e-05
comp78622_c0_seq1		1.15135	2.22122	7.4717e-05	0.00353535
comp46979_c0_seq2	cytochrome p450	1.15101	2.22069	3.34511e-09	8.81421e-07	nr database
comp50993_c0_seq2		1.15083	2.22042	2.92369e-06	0.000287573
comp44530_c0_seq1	venom acid phosphatase	1.15033	2.21965	0.00212178	0.0422313	nr database
comp56865_c0_seq1		1.1492	2.2179	9.44805e-08	1.60567e-05
comp46470_c0_seq1	alpha amylase	1.14814	2.21628	0.000372271	0.0122283	nr database
comp52207_c0_seq4		1.14708	2.21465	2.15321e-07	3.12335e-05
comp35300_c0_seq1		1.14672	2.2141	8.25206e-06	0.00065653
comp25663_c0_seq2		1.14508	2.21159	2.21342e-05	0.00138803
comp37346_c0_seq1		1.14202	2.2069	0.000916061	0.0229783
comp40524_c0_seq1	cytochrome p450	1.14155	2.20618	0.00107791	0.0259289	nr database
comp10627_c0_seq1		1.13971	2.20336	3.35081e-22	5.6611e-19
comp41831_c0_seq1	hypothetical protein NBO_27g0020 [Nosema bombycis CQ1]	1.12739	2.18464	0.00208691	0.0418855	nr database
comp57928_c0_seq1		1.12694	2.18395	2.70702e-05	0.00163602
comp2358_c0_seq1		1.1262	2.18284	2.02731e-05	0.00130553
comp40616_c0_seq1	gpi mannosyltransferase 2	1.12198	2.17645	0.00121824	0.0283082	nr database
comp40857_c0_seq2		1.11981	2.17318	2.15042e-05	0.00136433
comp31627_c0_seq1		1.11667	2.16846	0.00128501	0.0294885
comp27179_c0_seq2	reverse transcriptase	1.115	2.16595	0.00264923	0.0486188	nr database
comp52950_c0_seq1		1.11498	2.16591	0.000577702	0.0167767
comp38394_c0_seq1		1.11309	2.16309	2.77251e-06	0.000277454
comp33427_c0_seq3		1.10922	2.15729	0.000257463	0.00919725
comp4445_c0_seq1		1.10764	2.15492	9.87573e-05	0.00434366
comp20358_c0_seq1		1.10715	2.1542	0.000299473	0.0103008
comp48904_c0_seq1	sequestosome 1	1.10616	2.15271	9.77543e-08	1.65153e-05	nr database
comp42939_c0_seq1		1.10304	2.14807	0.000753328	0.0201456
comp40092_c0_seq2		1.10285	2.14779	2.16573e-06	0.000224555
comp48030_c0_seq1	Uncharacterized protein integral to membrane; transmembrane transport	1.10243	2.14716	0.00305556	0.053544	GO
comp48734_c0_seq3	reverse transcriptase	1.09667	2.13861	1.96051e-05	0.00127965	nr database
comp40503_c0_seq1		1.0965	2.13835	0.000223103	0.00823616
comp49528_c1_seq1		1.09609	2.13774	2.95354e-08	6.10278e-06
comp22757_c0_seq2		1.09579	2.1373	1.69783e-06	0.000181953
comp33962_c0_seq1	phosphatidylinositol transfer protein	1.09453	2.13543	0.00250702	0.0468975	nr database
comp16093_c0_seq1		1.0925	2.13243	0.000686753	0.018775
comp27103_c0_seq1	Uncharacterized protein	1.0921	2.13185	0.000194405	0.00740517
comp52359_c0_seq1		1.09019	2.12902	7.19812e-06	0.000585658
comp24685_c0_seq1	hypothetical protein NBO_16g0003 [Nosema bombycis CQ1]	1.08448	2.12061	0.000306759	0.0104637	nr database
comp17087_c0_seq1		1.08419	2.12019	0.00140814	0.0314052
comp35773_c0_seq1		1.08358	2.11929	1.26898e-05	0.000925038
comp44601_c1_seq8		1.0833	2.11888	5.94402e-10	2.03236e-07
comp47917_c0_seq1		1.08107	2.1156	4.00742e-09	1.03691e-06
comp55062_c0_seq1		1.08062	2.11495	0.000553352	0.0162579
comp55941_c0_seq1		1.07914	2.11277	0.00054103	0.0160171
comp45933_c0_seq1	Putative uncharacterized protein	1.07912	2.11274	4.56392e-06	0.000407082	nr database
comp60166_c0_seq1		1.07153	2.10165	0.000225194	0.00828311
comp43276_c0_seq1	hypothetical protein NBO_33g0030 [Nosema bombycis CQ1]	1.07072	2.10049	0.00151087	0.0331249	nr database
comp6567_c0_seq1		1.0682	2.09681	0.000870715	0.0221308
comp47493_c0_seq16	Uncharacterized protein associated with regulation of transcription	1.06684	2.09484	3.50254e-05	0.00199596	GO
comp26432_c0_seq1		1.065	2.09217	1.11022e-08	2.55967e-06
comp26226_c0_seq1		1.0643	2.09115	8.5367e-08	1.46816e-05
comp19445_c0_seq1		1.06177	2.08749	2.57507e-05	0.0015775
comp37664_c0_seq1		1.05825	2.0824	0.0019441	0.0397414
comp10789_c0_seq1		1.05258	2.07424	0.000138013	0.00564653
comp43175_c0_seq2		1.05174	2.07303	1.84483e-12	1.06476e-09
comp42802_c3_seq1		1.05113	2.07216	7.83759e-05	0.00364835
comp45884_c0_seq2		1.04944	2.06973	1.89915e-06	0.000200535
comp34700_c0_seq6	methyltransferase nsun6-like	1.04916	2.06932	2.10611e-08	4.58255e-06	nr database
comp42349_c0_seq1	nose resistant to fluoxetine protein 6-like	1.04712	2.0664	0.00210381	0.0419665	nr database
comp40174_c0_seq1	Cellular FABP-like protein	1.04479	2.06307	1.08453e-06	0.000125095	nr database
comp36261_c0_seq1		1.04341	2.0611	0.000154951	0.00617246
comp24814_c1_seq1		1.03763	2.05286	5.69977e-05	0.00292327
comp29024_c0_seq1		1.03647	2.05121	0.00115939	0.0273733
comp49848_c0_seq1	aminopeptidase n	1.03573	2.05015	6.1024e-06	0.000515118	nr database
comp43428_c0_seq2	cytochrome b5-like	1.03537	2.04964	0.00253034	0.0470932	nr database
comp54544_c0_seq1		1.03275	2.04592	2.45807e-07	3.52991e-05
comp32801_c0_seq1		1.03204	2.04491	5.41511e-05	0.00282961
comp30841_c0_seq1	protein cbfa2t3-like	1.03194	2.04477	0.00188564	0.0389118	nr database
comp1916_c0_seq1	reverse partial	1.02744	2.03841	2.08394e-07	3.06937e-05	nr database
comp30570_c0_seq2	Putative uncharacterized protein	1.02694	2.0377	0.000794896	0.0209201	nr database
comp23191_c0_seq1		1.02621	2.03666	0.00132518	0.0300635
comp41289_c0_seq1		1.02611	2.03653	4.90636e-05	0.00261439
comp31345_c0_seq1		1.02512	2.03513	8.1016e-05	0.00374093
comp52857_c0_seq1		1.02461	2.03441	5.65696e-05	0.00291171
comp10581_c0_seq1		1.02414	2.03374	0.00144641	0.0321287
comp9653_c0_seq1		1.02332	2.0326	0.00117242	0.0275268
comp36458_c0_seq1	acyl- delta desaturase-like	1.02221	2.03103	2.48143e-05	0.00152938	nr database
comp54680_c0_seq1		1.02205	2.0308	0.000691651	0.0188293
comp39206_c0_seq1	unknown [Nosema bombycis]	1.02044	2.02854	0.000663292	0.0184263	nr database
comp29389_c0_seq1		1.01724	2.02405	1.18576e-06	0.00013408
comp40546_c0_seq2		1.01615	2.02252	0.000145722	0.00587821
comp22773_c0_seq1		1.01542	2.02149	5.40926e-05	0.00282961
comp43823_c0_seq2	ef-hand domain-containing protein cg10641-like	1.01491	2.02078	7.3096e-08	1.32037e-05	nr database
comp53013_c0_seq1		1.01111	2.01546	8.53411e-05	0.00390922
comp49688_c0_seq2		1.01102	2.01534	4.59639e-14	3.66703e-11
comp35446_c0_seq1		1.0109	2.01517	0.000145972	0.00588004
comp58527_c0_seq1		1.00841	2.0117	0.000624204	0.0176977
comp14779_c0_seq1		0.999169	1.99885	6.70739e-05	0.00329062
comp49932_c0_seq2	juvenile hormone-inducible protein	0.996016	1.99448	0.00074362	0.0199417	nr database
comp39310_c0_seq2	hypothetical protein KGM_02603	0.993964	1.99165	0.000154615	0.00616762	nr database
comp55739_c0_seq1		0.993392	1.99086	5.57956e-06	0.000478359
comp31900_c0_seq1	Uncharacterized protein	0.992617	1.98979	6.43064e-05	0.00320094
comp59912_c0_seq1		0.991534	1.9883	0.00040975	0.0131052
comp32200_c0_seq2		0.989885	1.98603	0.000481115	0.0147743
comp7337_c0_seq1		0.989668	1.98573	0.00197831	0.0402117
comp51380_c2_seq1		0.985271	1.97968	0.000687041	0.018775
comp28749_c0_seq1		0.984868	1.97913	0.0024558	0.0463727
comp35914_c0_seq1	chromatin remodeling protein	0.980192	1.97273	0.00215796	0.0427145	nr database
comp38576_c0_seq1		0.978202	1.97001	0.00250808	0.0468975
comp13453_c0_seq2		0.978055	1.96981	1.60784e-05	0.00108912
comp42703_c0_seq4		0.975411	1.9662	0.000132404	0.0054795
comp57903_c0_seq1		0.973327	1.96336	0.00159294	0.0343474
comp42140_c0_seq3	cytochrome p450	0.973129	1.96309	0.00159047	0.034327	nr database
comp42368_c0_seq1		0.971334	1.96065	8.03483e-06	0.000644089
comp37844_c0_seq1		0.962936	1.94927	0.00276405	0.0501014
comp38273_c1_seq1	60s ribosomal protein l17	0.961854	1.94781	0.00133566	0.0302059	nr database
comp36620_c0_seq1	hit family protein 1	0.960318	1.94574	0.0022185	0.0434109	nr database
comp4429_c0_seq1		0.959415	1.94452	0.000167038	0.00654537
comp35961_c0_seq1	sugar kinase	0.958835	1.94374	0.00254589	0.047231	nr database
comp10951_c0_seq1		0.957186	1.94152	0.000106576	0.00460458
comp46647_c0_seq1	hypothetical protein NBO_399g0001 [Nosema bombycis CQ1]	0.956562	1.94068	0.000613333	0.0174936	nr database
comp62211_c0_seq1		0.956091	1.94005	7.93767e-05	0.003683
comp28267_c0_seq2	PREDICTED: uncharacterized protein LOC101745813	0.956019	1.93995	0.00015259	0.00612086	nr database
comp2969_c0_seq1		0.95491	1.93846	9.26628e-05	0.00415839
comp77760_c0_seq1		0.95077	1.9329	0.00208981	0.0419144
comp4121_c0_seq1		0.950488	1.93253	0.000543122	0.0160484
comp37765_c0_seq5		0.948961	1.93048	0.000103643	0.00451022
comp15123_c0_seq1		0.947628	1.9287	2.06365e-08	4.52443e-06
comp70438_c0_seq1		0.943365	1.92301	0.00131952	0.0300336
comp35167_c0_seq1		0.941731	1.92083	0.000161199	0.00637714
comp72432_c0_seq1		0.939983	1.91851	0.00180294	0.0375233
comp37497_c0_seq3		0.939897	1.91839	7.89183e-05	0.00366766
comp41779_c0_seq1	Putative uncharacterized protein	0.938147	1.91607	3.70937e-05	0.00206467	nr database
comp39626_c0_seq1		0.938029	1.91591	5.59495e-09	1.42206e-06
comp41182_c0_seq1		0.937604	1.91534	1.79871e-07	2.71899e-05
comp76190_c0_seq1		0.934706	1.9115	0.000111247	0.00476884
comp35162_c0_seq2		0.930856	1.90641	0.000481999	0.0147743
comp12760_c0_seq2		0.927406	1.90185	3.89346e-05	0.00215461
comp84747_c0_seq1		0.925797	1.89973	0.000315985	0.0107401
comp41114_c0_seq1		0.922771	1.89575	0.000453944	0.014156
comp41769_c0_seq1		0.921789	1.89446	7.18764e-07	8.85992e-05
comp41954_c0_seq1	unknown unsecreted protein	0.921136	1.89361	0.00209808	0.0419665	GO
comp76323_c0_seq1		0.919169	1.89103	0.00134285	0.0303029
comp34748_c0_seq2		0.919114	1.89095	2.77823e-05	0.00166237
comp85136_c0_seq1		0.916608	1.88767	0.00174309	0.0366227
comp5171_c0_seq1		0.916324	1.8873	0.000191936	0.00735013
comp22588_c0_seq1		0.914019	1.88429	0.000843543	0.0216316
comp48045_c1_seq1	udp-glucosyltransferase precursor	0.912824	1.88273	1.10912e-06	0.000126793	nr database
comp52705_c0_seq1		0.912718	1.88259	3.64474e-06	0.00033817
comp2423_c0_seq1		0.911855	1.88146	4.40229e-07	5.79992e-05
comp43201_c0_seq1	smc domain protein	0.91129	1.88073	0.000237821	0.00868466	nr database
comp52591_c0_seq1		0.911084	1.88046	2.96705e-05	0.00174267
comp34124_c1_seq2	Uncharacterized protein	0.910621	1.87985	7.52447e-10	2.40123e-07
comp49295_c0_seq1	toll-like receptor 13	0.907968	1.8764	0.00286385	0.0512477	nr database
comp38085_c0_seq2		0.905291	1.87292	0.00118795	0.0277618
comp14531_c0_seq1		0.904959	1.87249	0.00264416	0.0485569
comp2096_c0_seq1		0.90195	1.86859	4.48216e-08	8.63974e-06
comp30495_c0_seq1	glutaredoxin-like protein	0.901213	1.86764	9.41886e-05	0.00421563	nr database
comp47905_c0_seq1		0.900289	1.86644	1.12376e-05	0.000833996
comp47995_c0_seq1		0.898069	1.86357	1.42134e-05	0.000995669
comp50989_c0_seq9		0.897785	1.8632	0.00187689	0.0388442
comp46652_c0_seq5		0.892554	1.85646	0.000509213	0.0153464
comp63965_c0_seq1		0.892551	1.85646	0.00132371	0.030054
comp34992_c0_seq1		0.888597	1.85137	4.22444e-06	0.000381541
comp50701_c0_seq1		0.886653	1.84888	9.92623e-08	1.65751e-05
comp26537_c0_seq2		0.879044	1.83916	0.000440123	0.0138
comp39420_c0_seq1	venom serine carboxypeptidase-like	0.877818	1.83759	0.00147368	0.0325526	nr database
comp70719_c0_seq1		0.877029	1.83659	7.79366e-06	0.000627717
comp25690_c0_seq1		0.876916	1.83645	0.000240963	0.00875275
comp41726_c0_seq6		0.876008	1.83529	5.79814e-05	0.00295263
comp50167_c0_seq1		0.875507	1.83465	1.15685e-10	4.48999e-08
comp52588_c0_seq1		0.874103	1.83287	0.000420769	0.0133387
comp42968_c0_seq3		0.873305	1.83185	1.16696e-05	0.000859044
comp17462_c0_seq1	sugar transporter 11	0.870336	1.82809	0.00222427	0.0434544	nr database
comp50464_c0_seq4		0.865802	1.82235	1.35593e-05	0.000966344
comp30750_c0_seq1	Uncharacterized protein	0.864497	1.82071	0.000479262	0.0147672
comp31094_c0_seq1	homeobox domain-containing protein	0.861266	1.81663	0.000727773	0.0196266	nr database
comp42812_c0_seq1	cuticular protein 67b	0.860984	1.81628	5.3927e-05	0.00282961	nr database
comp9434_c0_seq1		0.858912	1.81367	3.37435e-05	0.00193443
comp45290_c0_seq2		0.858844	1.81358	0.00112518	0.0267659
comp42750_c0_seq1		0.858452	1.81309	2.04905e-05	0.00131657
comp31448_c0_seq1		0.857822	1.8123	0.000244286	0.00882535
comp43339_c0_seq4		0.852509	1.80564	0.00204406	0.0412272
comp34328_c0_seq2		0.852435	1.80555	3.04741e-05	0.00177896
comp69561_c0_seq1		0.851918	1.8049	0.00130468	0.0298105
comp29931_c0_seq1		0.851721	1.80465	0.00237112	0.0454613
comp44198_c2_seq2	udp-glucose 4-epimerase	0.850537	1.80317	0.00101851	0.0249384	nr database
comp5602_c0_seq1		0.850517	1.80315	0.000605953	0.0174184
comp67028_c0_seq1		0.850361	1.80295	2.15663e-05	0.00136433
comp38040_c0_seq2	acyl- delta desaturase-like	0.849987	1.80249	0.00100893	0.0247459	nr database
comp52624_c0_seq1		0.847886	1.79986	0.000194033	0.00740083
comp46251_c0_seq1		0.847121	1.79891	9.04901e-10	2.85601e-07
comp37081_c0_seq2		0.845075	1.79636	1.02693e-07	1.67583e-05
comp34677_c0_seq3		0.844166	1.79523	1.06508e-05	0.000799779
comp49940_c0_seq2		0.843234	1.79407	0.000215177	0.00800532
comp39052_c0_seq2		0.840076	1.79014	2.79578e-06	0.000278811
comp19958_c0_seq1		0.838938	1.78873	0.00098698	0.0242697
comp37690_c0_seq2		0.838783	1.78854	0.000117616	0.00495316
comp57932_c0_seq1		0.838684	1.78842	0.000359419	0.0119202
comp30173_c0_seq2		0.838058	1.78764	0.0025321	0.0470932
comp48110_c0_seq1	PREDICTED: uncharacterized protein LOC101738987	0.835283	1.78421	6.91685e-05	0.00335572	nr database
comp23377_c0_seq2		0.83346	1.78195	0.000141151	0.00574219
comp44924_c0_seq1	hypothetical protein KGM_00431	0.83221	1.78041	0.00110241	0.0263104	nr database
comp56182_c0_seq1		0.830819	1.7787	1.43405e-05	0.00100213
comp48048_c0_seq23		0.829828	1.77747	0.0025159	0.0469826
comp40147_c0_seq1		0.828172	1.77543	6.70115e-05	0.00329062
comp35804_c0_seq1		0.827284	1.77434	2.15252e-06	0.000223995
comp37004_c0_seq1	hypothetical protein KGM_04968	0.826721	1.77365	1.25935e-12	7.86301e-10	nr database
comp41454_c0_seq11		0.825562	1.77222	0.000574963	0.0167212
comp39048_c0_seq1		0.824062	1.77038	0.0025473	0.047231
comp39585_c0_seq1		0.822741	1.76876	0.00136716	0.0307247
comp27336_c0_seq2		0.818264	1.76328	0.00149153	0.0328263
comp49907_c0_seq1	formin 3	0.813634	1.75763	1.35438e-05	0.000966344	nr database
comp53481_c0_seq1		0.813592	1.75758	0.000732963	0.0197481
comp1444_c0_seq1	Uncharacterized protein	0.811283	1.75477	0.000900422	0.0226851
comp41588_c0_seq1		0.81077	1.75415	9.70415e-05	0.0042945
comp40923_c0_seq1		0.810642	1.75399	1.39491e-05	0.000983141
comp9719_c0_seq1		0.810502	1.75382	0.00236806	0.0454613
comp37281_c0_seq11		0.810273	1.75354	0.000679417	0.0186656
comp50345_c0_seq4		0.809341	1.75241	0.000404527	0.012996
comp44229_c0_seq5		0.802477	1.74409	4.32754e-05	0.002354
comp41157_c0_seq1		0.799057	1.73996	0.00243867	0.0462622
comp44344_c0_seq1		0.796308	1.73665	8.10402e-07	9.77964e-05
comp82420_c0_seq1		0.796144	1.73645	0.00168378	0.0357426
comp22860_c0_seq1		0.794965	1.73504	0.000988915	0.0242965
comp49543_c1_seq2	PREDICTED: uncharacterized protein LOC101745681	0.790542	1.72972	0.000471698	0.0146145	nr database
comp51180_c1_seq1		0.788856	1.7277	8.03817e-08	1.39152e-05
comp55529_c0_seq1		0.78879	1.72762	0.00262827	0.0482959
comp47949_c0_seq2		0.78486	1.72292	0.000108046	0.00464551
comp44586_c1_seq10		0.782495	1.7201	8.69817e-09	2.04771e-06
comp47438_c0_seq1		0.780013	1.71715	4.3715e-07	5.78589e-05
comp48146_c0_seq1	gdi1p	0.778449	1.71529	2.3047e-05	0.00144183	nr database
comp1935_c0_seq2		0.776976	1.71354	0.00281298	0.0506338
comp48333_c0_seq1		0.776691	1.7132	0.000196945	0.00745759
comp33770_c0_seq1		0.773249	1.70911	0.000777181	0.0205743
comp54089_c0_seq1		0.771753	1.70734	0.000937288	0.0232669
comp50855_c0_seq5		0.771261	1.70676	0.00205066	0.0413022
comp43270_c0_seq2		0.771096	1.70657	1.29102e-07	2.01518e-05
comp53439_c0_seq1		0.77064	1.70603	0.000116211	0.00490838
comp37728_c0_seq3		0.770144	1.70544	0.000219583	0.00812711
comp20684_c0_seq1		0.767649	1.70249	0.000222594	0.00822797
comp44443_c0_seq1		0.76736	1.70215	5.32952e-05	0.00280348
comp48136_c0_seq4		0.765558	1.70003	8.94413e-05	0.00405821
comp80870_c0_seq1		0.764415	1.69868	0.00135117	0.0304368
comp52092_c0_seq5		0.764138	1.69835	5.5207e-06	0.000475406
comp51495_c2_seq3		0.760495	1.69407	0.00021318	0.00794129
comp31726_c0_seq1	acyl- delta desaturase	0.760182	1.6937	4.83348e-05	0.00258515	nr database
comp44716_c0_seq8		0.759687	1.69312	7.22651e-05	0.00347078
comp36585_c0_seq2		0.759019	1.69234	0.00187857	0.0388442
comp13098_c0_seq1		0.756768	1.6897	0.000557938	0.0163474
comp48288_c0_seq2		0.75634	1.6892	0.000160303	0.00635045
comp45036_c0_seq2	Putative uncharacterized protein	0.750119	1.68193	3.33606e-05	0.00192014	nr database
comp50920_c0_seq5		0.746539	1.67776	0.00269536	0.0492765
comp41595_c0_seq1		0.74624	1.67742	0.00117598	0.0275268
comp52354_c0_seq1		0.742361	1.67291	0.000153637	0.00614568
comp78634_c0_seq1		0.741809	1.67227	0.000558935	0.0163474
comp38629_c0_seq1		0.741265	1.67164	6.38584e-12	3.27514e-09
comp80842_c0_seq1		0.740551	1.67081	0.00125524	0.0289339
comp41524_c1_seq1	allatostatin neuropeptide precursor	0.740549	1.67081	1.70817e-06	0.00018238	nr database
comp41160_c0_seq4		0.737561	1.66735	6.20523e-05	0.0031103
comp30230_c0_seq1		0.737508	1.66729	0.00142943	0.0318006
comp50059_c1_seq5	Uncharacterized protein associated with zinc ion binding activity	0.736771	1.66644	1.51662e-06	0.000164996	GO
comp46965_c1_seq4	cytochrome p450	0.736756	1.66642	8.07326e-06	0.000644089	nr database
comp39438_c0_seq1	tetraspanin e118	0.734569	1.6639	5.31419e-05	0.00280348	nr database
comp50712_c0_seq10		0.734396	1.6637	1.34647e-05	0.000964386
comp41840_c0_seq14		0.732881	1.66196	0.000270783	0.009566
comp28712_c0_seq1		0.731828	1.66074	0.00298445	0.052781
comp43087_c0_seq10		0.730247	1.65892	0.00193575	0.0396098
comp46026_c0_seq2	farnesoic acid o-methyltransferase	0.728703	1.65715	1.60397e-05	0.00108907	nr database
comp80822_c0_seq1		0.727524	1.65579	0.00080536	0.0211047
comp45347_c0_seq18		0.726449	1.65456	9.06654e-05	0.00410079
comp45876_c0_seq2		0.72596	1.654	0.00107739	0.0259289
comp51286_c0_seq2		0.722521	1.65006	1.13587e-05	0.00084081
comp52008_c0_seq1		0.722173	1.64967	9.05293e-05	0.00410079
comp25118_c0_seq1		0.719957	1.64713	8.0426e-08	1.39152e-05
comp37091_c0_seq2		0.715746	1.64233	0.000243428	0.00880542
comp44718_c0_seq5		0.715305	1.64183	0.00176717	0.0369934
comp30235_c0_seq1		0.71371	1.64002	0.00268248	0.0491349
comp48078_c0_seq7		0.713372	1.63963	5.86816e-05	0.002983
comp38217_c0_seq1		0.713139	1.63937	0.000352126	0.0117053
comp38203_c0_seq1		0.712239	1.63834	0.000417443	0.0132626
comp42416_c0_seq1		0.71154	1.63755	0.00279205	0.0504343
comp47894_c0_seq10		0.709722	1.63549	2.80255e-05	0.00166996
comp50816_c0_seq1		0.708221	1.63379	0.000691546	0.0188293
comp8739_c0_seq1		0.707565	1.63305	0.00294381	0.0522554
comp48011_c0_seq1		0.707212	1.63265	9.51175e-06	0.000726561
comp46502_c0_seq5		0.705308	1.63049	8.27943e-06	0.000656888
comp48386_c0_seq2		0.702096	1.62687	3.37146e-05	0.00193443
comp34067_c0_seq5		0.699439	1.62387	0.00209688	0.0419665
comp38069_c0_seq1		0.696458	1.62052	3.27369e-05	0.00188802
comp1703_c0_seq1		0.694492	1.61831	0.000272398	0.00959506
comp41852_c0_seq1		0.694091	1.61787	1.07091e-05	0.000800979
comp37735_c0_seq1		0.693995	1.61776	0.00301515	0.053095
comp47771_c0_seq2	PREDICTED: uncharacterized protein LOC101738780 isoform X1	0.693659	1.61738	0.000652129	0.0181843	nr database
comp29217_c0_seq1		0.691676	1.61516	0.00113311	0.0269182
comp31560_c0_seq4	coiled-coil domain-containing protein 104-like	0.691657	1.61514	0.00181733	0.0377955	nr database
comp32146_c0_seq2		0.690661	1.61402	0.000439162	0.0137899
comp23689_c0_seq1		0.685587	1.60836	8.0093e-05	0.00370427
comp2276_c0_seq1		0.683683	1.60623	0.00037035	0.0122122
comp51581_c0_seq3		0.683617	1.60616	3.6893e-05	0.00206149
comp47199_c0_seq1		0.682464	1.60488	0.00179597	0.0374054
comp23663_c0_seq1		0.682379	1.60478	1.33979e-05	0.000961999
comp44814_c1_seq1		0.681465	1.60377	5.69072e-07	7.23199e-05
comp33153_c0_seq1		0.681373	1.60366	0.000394947	0.0127883
comp44729_c0_seq1		0.681298	1.60358	1.02089e-07	1.67583e-05
comp48985_c0_seq2		0.680599	1.60281	0.00192912	0.0396043
comp47563_c0_seq1	Uncharacterized protein hydrolase activity, acting on glycosyl bonds	0.680124	1.60228	0.00193629	0.0396098	GO
comp42639_c0_seq1		0.678798	1.60081	0.0027784	0.0502509
comp31324_c0_seq1		0.67658	1.59835	0.00262562	0.0482959
comp51701_c0_seq1		0.674779	1.59635	0.00303154	0.0532857
comp53021_c0_seq1		0.674398	1.59593	7.17481e-06	0.00058542
comp33925_c0_seq1		0.673178	1.59458	1.5754e-05	0.00107277
comp42954_c1_seq5		0.672208	1.59351	0.000151833	0.00609903
comp48783_c0_seq2		0.672094	1.59338	0.000157978	0.00627564
comp55998_c0_seq1		0.671599	1.59284	0.000135065	0.00556556
comp45444_c0_seq2	neuropeptide precursor protein precursor	0.667656	1.58849	4.06313e-06	0.000369295	nr database
comp47927_c0_seq1	tachykinin precursor	0.666377	1.58708	8.67963e-06	0.00067896	nr database
comp72338_c0_seq1		0.665905	1.58656	2.76617e-05	0.00166159
comp62562_c0_seq1		0.665406	1.58601	6.06161e-05	0.00305431
comp45463_c1_seq2	pancreatic triacylglycerol lipase	0.663229	1.58362	1.96931e-05	0.00127965	nr database
comp47489_c0_seq1		0.662959	1.58333	0.00224876	0.0437875
comp49489_c0_seq1	esterase fe4-like	0.659273	1.57929	1.82341e-07	2.74189e-05	nr database
comp59743_c0_seq1		0.658217	1.57813	7.57435e-05	0.00356044
comp51180_c0_seq1		0.657923	1.57781	9.31113e-06	0.000720822
comp37259_c0_seq5		0.657453	1.5773	0.000129514	0.00536764
comp40505_c0_seq1	orcokinin	0.656926	1.57672	0.000490933	0.0149595	nr database
comp36120_c0_seq2		0.656469	1.57622	0.000178115	0.00688512
comp47946_c0_seq3		0.653066	1.57251	0.000949909	0.0234642
comp46677_c1_seq3	wd repeat domain phosphoinositide-interacting protein 4-like	0.651861	1.57119	4.97939e-11	2.10313e-08	nr database
comp48475_c0_seq1	cytoplasmic phosphatidylinositol transfer protein 1-like	0.650644	1.56987	1.72912e-08	3.84977e-06	nr database
comp48232_c0_seq1		0.6502	1.56939	0.000907862	0.0228125
comp47720_c0_seq6		0.650062	1.56924	5.99446e-09	1.4842e-06
comp13010_c0_seq1		0.647236	1.56616	0.0027649	0.0501014
comp32498_c0_seq1		0.644411	1.5631	0.00011169	0.00477359
comp49254_c0_seq2	probable atp-dependent rna helicase dhx35	0.644064	1.56272	2.21327e-05	0.00138803	nr database
comp49747_c0_seq1		0.641653	1.56012	9.38181e-06	0.000722399
comp47379_c0_seq1	brefeldin a-inhibited guanine nucleotide-exchange protein 3-like	0.640714	1.5591	0.00242378	0.0461321	nr database
comp33064_c0_seq2		0.640577	1.55895	0.000410296	0.013108
comp28144_c0_seq1		0.640277	1.55863	0.000115504	0.00490011
comp44377_c0_seq1		0.639437	1.55772	0.000520951	0.0155533
comp34790_c0_seq1		0.639335	1.55761	6.71391e-05	0.00329062
comp34058_c0_seq1		0.637767	1.55592	0.000264095	0.00935273
comp4167_c0_seq1		0.635936	1.55395	0.000907325	0.0228125
comp46004_c0_seq2		0.635468	1.55344	9.2115e-07	0.000109324
comp36901_c0_seq1		0.635395	1.55336	0.00100032	0.0245556
comp17209_c0_seq1		0.631031	1.54867	2.71682e-08	5.6956e-06
comp45380_c0_seq1		0.630204	1.54778	0.000801049	0.0210301
comp44596_c0_seq1		0.629385	1.54691	4.5841e-06	0.000407616
comp50340_c0_seq3		0.627538	1.54493	6.35859e-07	7.94022e-05
comp41951_c0_seq3		0.625213	1.54244	0.0001996	0.00749372
comp18104_c0_seq1		0.624156	1.54131	0.0010396	0.0253119
comp52185_c1_seq1		0.623425	1.54053	0.00148012	0.0326251
comp48729_c1_seq1	serine threonine-protein kinase rio1-like isoform x2	0.621044	1.53799	0.000250675	0.0090108	nr database
comp29660_c0_seq2		0.620995	1.53794	2.67453e-08	5.64818e-06
comp32999_c0_seq1	Putative uncharacterized protein	0.618072	1.53482	0.00138968	0.0311091	nr database
comp50154_c0_seq1		0.616923	1.5336	0.00163603	0.0350138
comp3149_c0_seq1		0.615794	1.5324	0.000818793	0.0213722
comp44939_c0_seq1		0.613606	1.53008	0.00210255	0.0419665
comp50162_c0_seq3		0.61286	1.52929	0.0025375	0.0471408
comp41574_c0_seq2		0.611692	1.52805	0.00286376	0.0512477
comp29290_c0_seq1		0.610191	1.52646	6.05042e-05	0.00305403
comp27340_c0_seq1		0.608167	1.52432	0.00275707	0.0500542
comp50178_c0_seq1		0.607787	1.52392	1.83554e-05	0.00120914
comp51434_c0_seq1		0.607147	1.52324	0.000203592	0.00763363
comp23157_c0_seq1		0.60216	1.51799	1.99741e-05	0.00128916
comp55858_c0_seq1		0.601023	1.51679	0.00157543	0.0340723
comp14099_c0_seq1		0.600927	1.51669	1.73427e-05	0.00115837
comp31466_c0_seq2		0.600042	1.51576	0.000268356	0.00949192
comp17498_c0_seq1		0.596808	1.51237	0.00241161	0.0459615
comp49853_c0_seq3		0.590894	1.50618	7.73492e-05	0.00362406
comp48509_c0_seq2	flotillin-2-like isoform x1	0.588957	1.50416	0.000117895	0.00495761	nr database
comp47256_c0_seq12		0.587635	1.50278	0.00286934	0.051314
comp46396_c0_seq1	peroxiredoxin 1	0.5874	1.50254	0.000476516	0.014732	nr database
comp49001_c0_seq2		0.587273	1.5024	5.94253e-07	7.48576e-05
comp28960_c0_seq1		0.586501	1.5016	0.000553611	0.0162579
comp43901_c0_seq2	reverse	0.58474	1.49977	0.00119392	0.0278559	nr database
comp15434_c0_seq1		0.583921	1.49892	1.38383e-05	0.000981355
comp39427_c0_seq1		0.582698	1.49765	0.0022149	0.0434101
comp45936_c0_seq1		0.582312	1.49725	0.000136524	0.00561764
comp42328_c0_seq1		0.58149	1.49639	0.000365533	0.012095
comp36842_c0_seq1		0.58055	1.49542	8.56517e-06	0.000673974
comp43552_c0_seq3		0.579405	1.49423	0.000678105	0.018655
comp52757_c0_seq1		0.578539	1.49334	0.000835306	0.0215164
comp40744_c0_seq13		0.578242	1.49303	0.000155593	0.00618946
comp15591_c0_seq1	signal transducing adapter molecule 1-like	0.577065	1.49181	0.000752054	0.0201456	nr database
comp49535_c0_seq6	endonuclease and reverse transcriptase-like protein	0.576967	1.49171	0.000288345	0.0100313	nr database
comp51279_c0_seq10	Uncharacterized protein with nucliec acid/zinc ion binding activity	0.576791	1.49153	0.000960333	0.0236635	GO
comp32392_c0_seq1		0.576729	1.49146	0.000153383	0.00614408
comp67422_c0_seq1		0.575415	1.49011	0.000633052	0.0178429
comp52667_c0_seq1		0.573768	1.48841	4.50965e-05	0.00243462
comp40945_c1_seq1		0.573757	1.48839	7.77027e-05	0.00363163
comp44517_c0_seq1		0.572418	1.48701	0.00132247	0.0300495
comp43037_c0_seq8		0.572299	1.48689	0.000324461	0.0109505
comp53397_c0_seq1		0.568202	1.48267	0.00011609	0.00490838
comp46597_c0_seq1		0.567187	1.48163	0.0015543	0.0337677
comp18558_c0_seq1		0.566792	1.48123	5.28385e-05	0.00279995
comp11214_c0_seq1		0.564572	1.47895	0.00149089	0.0328263
comp37900_c0_seq1		0.56349	1.47784	0.000387416	0.0125871
comp15627_c0_seq1		0.56202	1.47633	0.000859577	0.0219253
comp41326_c0_seq1	activator of basal transcription 1-like	0.560574	1.47486	0.000652014	0.0181843	nr database
comp46654_c0_seq6	simila to partial	0.560048	1.47432	0.000483396	0.0147991	nr database
comp43508_c0_seq3		0.559343	1.4736	0.00131259	0.0299672
comp42117_c0_seq1	long-chain-fatty-acid-- ligase acsbg2	0.557697	1.47192	0.00187213	0.0387947	nr database
comp24243_c0_seq1		0.55704	1.47125	0.00193496	0.0396098
comp33700_c0_seq1		0.554834	1.469	0.000398736	0.0128452
comp47840_c0_seq2		0.55481	1.46898	8.70274e-05	0.00396748
comp44824_c0_seq1	protein purity of essence-like	0.553597	1.46774	0.00298907	0.0528303	nr database
comp47626_c2_seq1		0.553177	1.46731	0.00214629	0.0425422
comp26749_c0_seq1		0.552986	1.46712	0.00197623	0.0402024
comp10097_c0_seq1		0.552052	1.46617	0.00153259	0.0333882
comp11361_c0_seq1	pin2 terf1-interacting telomerase inhibitor 1	0.551666	1.46578	0.000670032	0.0185038	nr database
comp43028_c0_seq24		0.551428	1.46554	0.001332	0.0301706
comp61804_c0_seq1		0.551301	1.46541	0.0031197	0.0544355
comp20723_c0_seq1		0.550972	1.46507	0.000124584	0.00519331
comp42541_c0_seq7	Uncharacterized protein	0.549798	1.46388	9.72816e-06	0.00073916
comp51380_c3_seq1		0.549663	1.46374	9.6066e-05	0.00426054
comp44616_c0_seq1		0.549303	1.46338	3.06876e-08	6.25092e-06
comp38225_c0_seq3		0.548274	1.46233	0.000613353	0.0174936
comp51896_c0_seq1		0.547355	1.4614	0.00235666	0.0453912
comp48423_c1_seq4		0.546381	1.46042	5.46947e-05	0.00285098
comp49643_c1_seq1		0.543116	1.45712	3.58194e-06	0.000334016
comp31611_c0_seq1	ribosome biogenesis protein brx1 homolog	0.542459	1.45645	2.19181e-05	0.0013805	nr database
comp45285_c0_seq4		0.54223	1.45622	0.00174043	0.0365936
comp4204_c0_seq2		0.541944	1.45593	0.00271344	0.049488
comp48420_c0_seq1	rrna 2 -o-methyltransferase fibrillarin-like	0.54058	1.45456	0.00151209	0.0331264	nr database
comp49005_c0_seq2		0.539881	1.45385	8.61659e-05	0.00393445
comp32345_c0_seq1	myosuppressin precursor	0.539581	1.45355	0.000122066	0.00511057	nr database
comp86497_c0_seq1		0.539176	1.45314	0.00216248	0.0427744
comp31671_c0_seq1		0.538959	1.45292	0.00200703	0.0406402
comp44776_c0_seq2	u3 small nucleolar ribonucleoprotein protein imp4-like	0.537279	1.45123	0.000106457	0.00460458	nr database
comp52491_c0_seq3		0.535348	1.44929	2.59181e-05	0.00158382
comp37528_c0_seq1		0.535275	1.44922	0.00293279	0.0521241
comp51380_c0_seq2		0.534256	1.4482	1.39696e-07	2.14557e-05
comp28842_c0_seq1	general transcription factor iie subunit 1-like isoform x1	0.533659	1.4476	0.0010464	0.025368	nr database
comp37615_c0_seq3		0.533444	1.44738	0.00068693	0.018775
comp41342_c0_seq9		0.533082	1.44702	2.65609e-05	0.0016128
comp45013_c0_seq1	dna polymerase v	0.533007	1.44694	0.00141301	0.0314842	nr database
comp39447_c0_seq1		0.530766	1.4447	0.000188046	0.00723009
comp49588_c0_seq3		0.528939	1.44287	3.10069e-14	2.77046e-11
comp50986_c0_seq8		0.528336	1.44226	0.00218683	0.0430782
comp26644_c0_seq2		0.528049	1.44198	5.73308e-05	0.00292989
comp46346_c0_seq1	myb-like protein x-like isoform x1	0.527338	1.44127	0.000969856	0.0238691	nr database
comp42827_c0_seq1		0.522892	1.43683	0.00153693	0.033441
comp40530_c0_seq2		0.521191	1.43514	0.000242101	0.00876844
comp49236_c0_seq1		0.521123	1.43507	0.00242644	0.0461521
comp41538_c0_seq2		0.520936	1.43489	0.00247203	0.046561
comp49131_c0_seq3		0.518308	1.43227	0.000192276	0.00735334
comp70946_c0_seq1		0.517825	1.4318	0.00235354	0.0453808
comp45558_c0_seq1	neural proliferation differentiation and control protein 1	0.517707	1.43168	0.00244125	0.0462806	nr database
comp47641_c0_seq1	protein peter pan-like	0.517113	1.43109	0.000107698	0.00463748	nr database
comp46038_c0_seq1	neuropeptide receptor a34	0.516424	1.43041	0.00272954	0.0496486	nr database
comp48729_c0_seq1	serine threonine-protein kinase rio1	0.515598	1.42959	0.000315489	0.010736	nr database
comp44080_c0_seq4		0.515365	1.42936	0.000679789	0.0186656
comp51395_c0_seq1		0.514762	1.42876	0.000753084	0.0201456
comp41385_c0_seq1	purine biosynthesis protein pur6	0.514329	1.42833	0.000439321	0.0137899	nr database
comp41800_c0_seq1		0.511847	1.42587	0.000330096	0.0110756
comp44059_c0_seq7		0.511306	1.42534	0.000224962	0.00828311
comp37496_c0_seq2		0.509576	1.42363	0.000777531	0.0205743
comp46497_c0_seq1		0.509273	1.42333	0.000219299	0.00812707
comp41649_c0_seq1	transforming protein p54 c-ets-1	0.506941	1.42103	0.000302436	0.0103408	nr database
comp44365_c0_seq1	tho complex subunit 6 homolog	0.50674	1.42084	0.00132228	0.0300495	nr database
comp33348_c0_seq3	centrosomin-like isoform x1	0.50662	1.42072	4.22439e-05	0.00230663	nr database
comp42110_c0_seq1		0.505419	1.41954	0.000169453	0.00661259
comp11187_c0_seq1		0.505129	1.41925	0.000770847	0.0204806
comp24494_c0_seq1		0.503568	1.41772	0.00169994	0.0360324
comp23899_c0_seq1		0.503092	1.41725	0.00278465	0.0503322
comp59250_c0_seq1		0.502892	1.41705	0.00208518	0.0418799
comp32472_c0_seq1	inosine-5 -monophosphate dehydrogenase-like	0.500734	1.41493	4.08208e-05	0.002246	nr database
comp11148_c0_seq1	u3 small nucleolar rna-interacting protein 2	0.498687	1.41293	0.00048384	0.0147991	nr database
comp11185_c0_seq1		0.498654	1.41289	0.00147456	0.0325526
comp39786_c0_seq1		0.49736	1.41163	0.00272545	0.0496371
comp38709_c0_seq1		0.495026	1.40935	7.40417e-05	0.00352101
comp38142_c1_seq1		0.488461	1.40295	0.00121537	0.0282645
comp51801_c0_seq3		0.487845	1.40235	1.22686e-05	0.000898892
comp51428_c0_seq14		0.486136	1.40069	0.00104491	0.025368
comp31911_c0_seq1		0.482353	1.39702	0.000513107	0.0154048
comp44781_c0_seq2		0.481931	1.39661	0.000226327	0.00831247
comp49923_c0_seq4		0.481807	1.39649	1.48425e-05	0.00102474
comp53251_c0_seq1		0.480715	1.39543	9.4633e-05	0.00422699
comp6055_c0_seq1		0.479616	1.39437	0.000528511	0.0156919
comp44226_c0_seq1		0.478874	1.39366	0.00129178	0.0295628
comp43945_c0_seq7		0.478508	1.3933	3.23878e-06	0.000309203
comp47395_c0_seq2		0.476943	1.39179	0.000385472	0.0125712
comp46269_c0_seq1		0.474612	1.38954	1.79148e-05	0.00118829
comp41297_c0_seq7		0.474314	1.38926	0.000669811	0.0185038
comp58504_c0_seq1		0.473792	1.38876	0.00313505	0.0546039
comp52277_c0_seq1		0.46951	1.38464	0.000502664	0.0152222
comp43855_c0_seq1		0.469235	1.38438	1.16948e-05	0.000859044
comp40915_c0_seq1		0.469058	1.38421	0.000170856	0.00664925
comp36682_c0_seq3		0.468133	1.38332	0.00152695	0.0333456
comp44755_c0_seq1		0.467922	1.38312	0.000104031	0.0045134
comp47447_c0_seq1	wd repeat-containing protein 46-like	0.467786	1.38299	9.92575e-05	0.00435898	nr database
comp50751_c1_seq4		0.466831	1.38207	9.55146e-06	0.000727659
comp46650_c1_seq1	fh2 domain-containing protein 1	0.466759	1.382	0.000649658	0.0181683	nr database
comp36755_c0_seq1	nucleolar protein 12-like	0.465675	1.38096	3.65622e-05	0.00205499	nr database
comp35023_c0_seq1		0.461786	1.37725	0.0011803	0.0276053
comp37940_c0_seq1		0.461122	1.37661	0.000562461	0.0164171
comp46416_c0_seq2		0.460802	1.37631	0.000703494	0.0191155
comp28515_c0_seq1		0.459811	1.37536	0.000600643	0.0173203
comp46733_c1_seq10		0.458399	1.37402	4.9975e-05	0.00265802
comp41772_c0_seq8		0.456152	1.37188	0.000304501	0.010399
comp34916_c0_seq1		0.455495	1.37125	0.00137005	0.0307656
comp36895_c0_seq7		0.452827	1.36872	0.000462667	0.0143657
comp29945_c0_seq1		0.452804	1.3687	0.000288212	0.0100313
comp46796_c0_seq1	50kda lectin	0.451867	1.36781	0.000196372	0.00745046	nr database
comp48788_c0_seq1	probable atp-dependent rna helicase pitchoune-like	0.451284	1.36726	0.000241544	0.00875931	nr database
comp82433_c0_seq1		0.450722	1.36672	0.000643273	0.0180601
comp46574_c0_seq2		0.447406	1.36359	2.13769e-07	3.11657e-05
comp42323_c0_seq4	prophenoloxidase	0.447355	1.36354	0.00171393	0.0362488	nr database
comp34024_c0_seq1		0.44555	1.36183	0.00303527	0.0533186
comp45836_c1_seq17		0.444651	1.36098	0.00272871	0.0496486
comp48485_c0_seq1	adam 17-like protease-like	0.444624	1.36096	0.00276213	0.0501014	nr database
comp50963_c0_seq1		0.44388	1.36026	0.000116517	0.00491405
comp36303_c0_seq1		0.439992	1.3566	0.00155979	0.0338614
comp46360_c3_seq1		0.439836	1.35645	0.00092277	0.023006
comp45535_c0_seq1		0.439364	1.35601	1.41415e-05	0.000993054
comp31456_c0_seq1	probable rna-binding protein eif1ad-like	0.437696	1.35444	0.00249708	0.0468749	nr database
comp52228_c1_seq1		0.435671	1.35254	0.000742235	0.0199417
comp18958_c0_seq1		0.434761	1.35169	0.00285871	0.0512196
comp72683_c0_seq1		0.43265	1.34971	0.00152748	0.0333456
comp42484_c0_seq4		0.431434	1.34857	0.00119202	0.0278341
comp52416_c1_seq2		0.431071	1.34823	3.25435e-06	0.000309497
comp28021_c0_seq1		0.428865	1.34617	2.06821e-05	0.00132592
comp23764_c0_seq2		0.428743	1.34606	0.002485	0.0467398
comp34679_c0_seq1	bystin	0.428548	1.34588	2.1522e-05	0.00136433	nr database
comp50079_c0_seq2		0.427084	1.34451	9.39666e-07	0.000110859
comp46441_c0_seq1		0.424807	1.34239	3.45767e-06	0.000323478
comp44145_c0_seq3		0.424536	1.34214	0.000394218	0.0127883
comp4934_c0_seq1		0.423441	1.34112	0.00113769	0.0269711
comp49637_c1_seq2		0.422958	1.34067	0.00133928	0.0302639
comp52749_c0_seq1		0.421499	1.33932	0.00221098	0.0433955
comp51815_c1_seq2		0.420483	1.33838	0.00016769	0.00655269
comp37154_c0_seq1	ets dna-binding protein pokkuri-like	0.420229	1.33814	0.00115943	0.0273733	nr database
comp52119_c0_seq1		0.420229	1.33814	0.00151597	0.0331608
comp29079_c0_seq1		0.419106	1.3371	5.32569e-05	0.00280348
comp34440_c0_seq1	PREDICTED: uncharacterized protein LOC101745681	0.417871	1.33595	0.000197572	0.00745759	nr database
comp39131_c1_seq1		0.417848	1.33593	0.00123571	0.0286201
comp45911_c0_seq5	glycerophosphocholine phosphodiesterase gpcpd1-like isoform 2	0.416828	1.33499	0.00291409	0.0518881	nr database
comp19050_c0_seq1		0.414301	1.33265	0.00177287	0.0370432
comp51042_c0_seq18		0.414026	1.3324	0.000836577	0.0215299
comp52504_c0_seq2		0.409734	1.32844	0.00209461	0.0419665
comp34968_c0_seq3		0.407198	1.32611	0.0028944	0.0516167
comp42746_c0_seq1	glutamate-rich wd repeat-containing protein 1-like	0.407031	1.32595	0.000260134	0.00922724	nr database
comp35192_c0_seq1	ribosome biogenesis regulatory protein homolog	0.405455	1.32451	0.000415923	0.0132534	nr database
comp52630_c0_seq1		0.405219	1.32429	0.00258122	0.0476754
comp50818_c1_seq3		0.404158	1.32332	0.000199133	0.00748667
comp43021_c0_seq2		0.403719	1.32291	0.00235967	0.0453931
comp35906_c0_seq2		0.402525	1.32182	0.000959655	0.0236635
comp51281_c0_seq2		0.401743	1.3211	0.000869162	0.0221109
comp20971_c0_seq1		0.401335	1.32073	0.000348844	0.0116306
comp45402_c0_seq2	mitochondrial fission 1	0.401167	1.32058	0.000198706	0.00748667	nr database
comp39879_c0_seq1		0.394592	1.31457	0.000329937	0.0110756
comp42206_c0_seq1	Cellular FABP-like protein	0.393989	1.31402	0.00166403	0.0353962	nr database
comp37322_c0_seq2		0.393859	1.3139	0.00239361	0.0457946
comp31494_c0_seq1		0.392268	1.31245	2.39578e-05	0.00148025
comp56889_c0_seq1		0.39201	1.31222	0.00143754	0.0319564
comp40971_c0_seq1		0.388971	1.30946	0.000899995	0.0226851
comp49077_c0_seq2		0.384859	1.30573	0.00164088	0.0350653
comp43321_c0_seq3		0.3799	1.30125	0.000407021	0.0130324
comp46310_c1_seq3		0.378765	1.30023	0.00172458	0.0363935
comp51591_c0_seq3		0.375154	1.29698	0.00214311	0.0425378
comp41916_c0_seq1		0.374908	1.29676	0.00274237	0.0498503
comp31865_c0_seq1		0.373759	1.29572	0.000241058	0.00875275
comp46422_c0_seq1	Uncharacterized protein	0.373206	1.29523	0.000741594	0.0199417	nr database
comp38775_c1_seq1		0.37271	1.29478	0.00198242	0.0402382
comp37474_c0_seq1		0.371578	1.29377	7.13098e-06	0.000583501
comp41316_c0_seq1	Uncharacterized protein	0.368897	1.29137	0.00214109	0.0425272
comp38674_c0_seq1		0.366593	1.2893	0.00110466	0.0263293
comp45603_c0_seq2		0.3633	1.28637	0.000823387	0.0213722
comp59995_c0_seq1		0.363187	1.28626	0.00202732	0.0409471
comp50267_c0_seq1		0.361567	1.28482	0.00179505	0.0374054
comp12347_c0_seq1		0.35675	1.28054	0.00157015	0.0340093
comp46809_c0_seq1	probable ribosome production factor 1-like	0.356637	1.28044	0.00165788	0.0353067	nr database
comp45230_c0_seq2		0.352582	1.27684	7.4169e-05	0.00352101
comp43150_c0_seq1	charged multivesicular body protein 1b-like	0.349879	1.27445	0.00110295	0.0263104	nr database
comp50635_c0_seq1		0.348585	1.27331	0.000871614	0.0221341
comp33092_c0_seq1		0.347263	1.27214	6.79645e-05	0.00331974
comp39357_c0_seq6		0.345136	1.27027	0.00039894	0.0128452
comp39401_c0_seq1		0.342708	1.26813	0.00137371	0.0308236
comp43257_c0_seq2		0.342146	1.26764	0.00060286	0.0173494
comp47346_c0_seq4		0.338091	1.26408	0.00184912	0.0384011
comp45707_c0_seq2		0.337526	1.26359	0.000367966	0.0121475
comp47005_c0_seq5		0.336591	1.26277	0.000457707	0.0142425
comp45507_c0_seq1	cysteinyl-trna synthetase	0.336218	1.26244	0.00140838	0.0314052	nr database
comp50014_c0_seq1		0.334632	1.26106	0.000599143	0.0173118
comp34351_c0_seq1		0.333444	1.26002	0.00288593	0.0515149
comp47587_c0_seq2		0.333401	1.25998	0.000313102	0.0106674
comp36376_c0_seq1	trna (adenine -n )-methyltransferase non-catalytic subunit trm6-like	0.331724	1.25852	0.00171625	0.036255	nr database
comp44029_c0_seq2		0.329697	1.25675	0.000881864	0.0223548
comp33867_c0_seq1	calcium-binding protein e63-1-like isoform x1	0.328353	1.25558	0.00124592	0.0287421	nr database
comp44999_c0_seq14		0.327439	1.25478	2.9899e-06	0.000291984
comp35679_c0_seq1	protein shq1 homolog	0.321123	1.2493	0.00256823	0.0475236	nr database
comp33634_c0_seq3		0.317282	1.24598	0.000938187	0.0232691
comp36019_c0_seq1	ddb1- and cul4-associated factor 13-like	0.308827	1.2387	0.00228401	0.0442638	nr database
comp17589_c0_seq1		0.306853	1.23701	0.00249304	0.0468603
comp44398_c0_seq2		0.305906	1.23619	0.000907821	0.0228125
comp46674_c0_seq1	dna (cytosine-5)-methyltransferase -like	0.305625	1.23595	0.000619731	0.0176405	nr database
comp29743_c0_seq1		0.301265	1.23222	0.0027677	0.0501205
comp45737_c0_seq1	ras-related protein rab-1a-like	0.29952	1.23073	1.45302e-05	0.00100802	nr database
comp50888_c1_seq1		0.297355	1.22889	7.42363e-09	1.7621e-06
comp41031_c0_seq1		0.288513	1.22138	3.18079e-05	0.00184184
comp20602_c0_seq1		0.286358	1.21956	0.000833998	0.0215164
comp49522_c0_seq1		0.25856	1.19628	0.00116816	0.0275005
comp41709_c0_seq6		0.257452	1.19537	0.000112789	0.00480623
comp24557_c0_seq1	arp2 3 complex 16 kd	0.256271	1.19439	0.00200872	0.0406402	nr database
comp48251_c0_seq1	secretory carrier-associated membrane protein 1-like	0.246257	1.18613	0.00165223	0.0352476	nr database
comp48883_c0_seq1	ubiquitin conjugation factor e4 b-like	0.24034	1.18127	0.00120609	0.0281171	nr database
comp46849_c0_seq4		0.237167	1.17868	0.00246671	0.0465482
comp50793_c0_seq1		0.231951	1.17442	0.00153334	0.0333882
comp44712_c0_seq5		0.227923	1.17115	0.00057489	0.0167212
comp50437_c0_seq1		0.220667	1.16527	0.00076711	0.020438
comp48521_c0_seq14		-0.189443	0.876944	0.00138516	0.031032
comp52147_c0_seq1	Uncharacterized protein with ATP binding; protein serine/threonine kinase activity	-0.200196	0.870433	0.000656526	0.0182714	GO
comp44311_c0_seq1	transmembrane protein 185b-like	-0.204655	0.867746	0.00131967	0.0300336	nr database
comp41161_c0_seq6		-0.213633	0.862363	0.00256388	0.0475005
comp49733_c0_seq1	probable atp-dependent rna helicase ddx46-like	-0.246039	0.843208	0.00234869	0.0453338	nr database
comp23998_c0_seq2	dynein light chain cytoplasmic-like	-0.247549	0.842326	0.000887429	0.0224761	nr database
comp45007_c1_seq6		-0.24954	0.841165	0.00075559	0.0201685
comp51686_c0_seq1	Uncharacterized protein with GTPase activator activity, protein serine/threonine kinase activity	-0.255218	0.83786	0.00235798	0.0453912	GO
comp49964_c0_seq1	Uncharacterized protein	-0.259122	0.835596	0.00260442	0.0480113	nr database
comp29476_c0_seq1	Uncharacterized protein with ATP binding; protein serine/threonine kinase activity	-0.261392	0.834283	0.00175411	0.0367735	GO
comp50625_c1_seq15		-0.269098	0.829838	7.56687e-05	0.00356044
comp48032_c0_seq3	phosphatase and actin regulator	-0.269734	0.829473	0.000850611	0.021774	nr database
comp52052_c0_seq3	Uncharacterized protein with oxidoreductase activity	-0.273359	0.827391	0.000630228	0.0178213	GO
comp42857_c0_seq1	Uncharacterized protein with GTPase activity	-0.274614	0.826672	0.00125661	0.0289424	GO
comp48934_c1_seq2	Uncharacterized protein with glycosyl transferrase activity	-0.275728	0.826033	0.000879187	0.0223066	GO
comp40904_c0_seq1	Uncharacterized protein with uroporphyrinogen decarboxylase activity	-0.279423	0.82392	0.00260979	0.0480794	GO
comp47527_c0_seq2	Uncharacterized protein with DNA binding transcription factor activity	-0.280398	0.823364	0.00110156	0.0263104	GO
comp47095_c0_seq1	Uncharacterized protein with Rab GTPase activator activity	-0.287253	0.819461	0.00207527	0.0417101	GO
comp35382_c0_seq1		-0.287397	0.819379	0.0021555	0.0426953
comp43136_c0_seq2	Uncharacterized protein with Rho guanyl-nucleotide exchange factor activity	-0.292405	0.81654	0.00024797	0.00892474	GO
comp48422_c0_seq2	ras-related protein rab-40c-like	-0.301529	0.811392	0.00133027	0.0301552	nr database
comp50318_c0_seq11		-0.30168	0.811307	0.00160471	0.0345495
comp2495_c0_seq1		-0.303146	0.810483	0.00257135	0.0475236
comp45074_c0_seq1	neurochondrin homolog	-0.30683	0.808416	0.00311176	0.05433	nr database
comp35467_c0_seq1		-0.307513	0.808033	0.00283676	0.0509216
comp41669_c0_seq4	Uncharacterized protein with RNA binding activity(tudor domain-containing protein 3-like)	-0.310716	0.806241	0.0021041	0.0419665	GO
comp11449_c0_seq1	Uncharacterized protein with GTPase activity	-0.312767	0.805096	1.73317e-05	0.00115837	GO
comp41629_c0_seq1	Uncharacterized protein with GTPase activity	-0.31728	0.802581	0.000191921	0.00735013	GO
comp42278_c0_seq1	Uncharacterized protein with zinc ion binding activity	-0.319417	0.801394	0.00261945	0.0482264	GO
comp37011_c0_seq5		-0.321704	0.800125	0.000505626	0.0152703
comp41658_c0_seq1	Uncharacterized protein with Rho GDP-dissociation inhibitor activity(heat repeat-containing protein 2-like)	-0.326737	0.797338	0.000495908	0.015056	GO
comp51757_c0_seq1	Uncharacterized protein with metal ion binding activity	-0.327353	0.796997	0.00165309	0.0352476	GO
comp43672_c0_seq2		-0.333162	0.793795	0.001238	0.0286286
comp37409_c0_seq4	Sulfhydryl oxidase (EC 1.8.3.2)	-0.334045	0.793309	0.000515976	0.0154208	nr database
comp45790_c0_seq2	ctl-like protein 2- partial	-0.334867	0.792857	0.000525854	0.0156671	nr database
comp41040_c0_seq2	Ubiquitin carboxyl-terminal hydrolase 46 (EC 3.4.19.12) (Uncharacterized protein)	-0.335019	0.792774	0.000541507	0.0160171	nr database
comp46335_c0_seq1		-0.341581	0.789176	0.000246814	0.00889429
comp54085_c0_seq1		-0.342257	0.788806	0.00256998	0.0475236
comp47208_c0_seq1	Uncharacterized protein	-0.344514	0.787573	0.00104666	0.025368	nr database
comp47467_c1_seq11	Uncharacterized protein	-0.350506	0.784309	0.000648843	0.0181632	nr database
comp44107_c0_seq1		-0.351161	0.783953	0.000726231	0.0196219
comp43421_c0_seq4	Uncharacterized protein	-0.352289	0.78334	0.00277499	0.0502208	nr database
comp50383_c0_seq2		-0.355819	0.781426	0.000922685	0.023006
comp45749_c0_seq1	mitogen-activated protein kinase 1-like	-0.356752	0.780921	2.11594e-05	0.00135049	nr database
comp53272_c0_seq1	Uncharacterized protein with GTPase activity	-0.357987	0.780252	0.00162097	0.0348212	GO
comp59762_c0_seq1		-0.359827	0.779258	0.00217391	0.0428826
comp23353_c0_seq2		-0.361753	0.778218	0.00102396	0.0250077
comp39897_c0_seq1	Uncharacterized protein with voltage-gated anion channel activity	-0.361809	0.778188	0.00205792	0.0414195	GO
comp50655_c1_seq1		-0.364885	0.776531	0.00147881	0.0326213
comp34883_c0_seq1	Uncharacterized protein	-0.367162	0.775306	0.000865705	0.022062	nr database
comp44480_c0_seq2	Uncharacterized protein with protein kinase activity(serine threonine-protein kinase osr1-like)	-0.367354	0.775203	0.000164354	0.0064754	GO
comp49139_c0_seq2	serine arginine repetitive matrix protein 2-like isoform x2	-0.369695	0.773946	0.000932639	0.0231916	nr database
comp37937_c1_seq2	Uncharacterized protein with zinc ion binding activity	-0.372521	0.772431	0.00152878	0.0333456	GO
comp40322_c0_seq2	Uncharacterized protein with calcium ion binding activity	-0.375113	0.771045	0.00235428	0.0453808	GO
comp52219_c1_seq1	Uncharacterized protein	-0.377747	0.769639	0.00145916	0.0322621	nr database
comp52398_c0_seq3		-0.37838	0.769301	0.00226193	0.0439248
comp43585_c0_seq1	g-protein coupled receptor	-0.378606	0.769181	0.00305084	0.0534941	nr database
comp52098_c1_seq3	Uncharacterized protein with NAD binding; oxidoreductase activity	-0.378613	0.769177	0.00123664	0.0286201	GO
comp48666_c0_seq1		-0.378989	0.768976	0.000374113	0.0122519
comp41303_c1_seq1	protein translation factor sui1 homolog	-0.380913	0.767952	0.000622998	0.01769	nr database
comp49802_c0_seq1	Uncharacterized protein	-0.382173	0.767281	2.92396e-05	0.00172441	nr database
comp38438_c0_seq1	Uncharacterized protein	-0.382469	0.767123	0.00270301	0.049385	nr database
comp14832_c0_seq1		-0.383475	0.766589	0.000145227	0.00587474
comp40253_c0_seq3	Uncharacterized protein acid-amino acid ligase activity(probable ubiquitin-conjugating enzyme e2 w-like)	-0.384178	0.766216	6.49488e-05	0.00322175	GO
comp49284_c1_seq1	esterase fe4-like	-0.386646	0.764906	0.000464548	0.0144085	nr database
comp27891_c0_seq1		-0.389244	0.76353	0.00107883	0.0259289
comp50641_c0_seq1	Uncharacterized protein in cullin-RING ubiquitin ligase complex	-0.389768	0.763253	0.000321924	0.0108776	GO
comp863_c0_seq2		-0.390775	0.76272	0.000255485	0.00913796
comp41531_c0_seq1	Uncharacterized protein with DNA binding; hydrolase activity	-0.391406	0.762386	0.00295045	0.0522764	GO
comp11211_c0_seq1		-0.392021	0.762061	0.00174598	0.0366299
comp40810_c1_seq3		-0.3928	0.76165	1.89343e-05	0.00124158
comp24229_c0_seq1	nadh dehydrogenase	-0.393806	0.761119	0.0016405	0.0350653	nr database
comp52323_c0_seq1	Uncharacterized protein with calcium ion binding	-0.395213	0.760377	3.57062e-05	0.00202272	GO
comp48105_c0_seq1	Delta-aminolevulinic acid dehydratase (EC 4.2.1.24)	-0.396853	0.759513	3.68422e-07	4.99125e-05	nr database
comp24265_c0_seq1	hypothetical protein KGM_10829	-0.397134	0.759366	0.000233425	0.00854037	nr database
comp40117_c0_seq2	Uncharacterized protein with dihydrolipoyllysine-residue succinyltransferase activity	-0.398463	0.758666	0.00249982	0.0468956	GO
comp46923_c0_seq5	Uncharacterized protein	-0.398969	0.7584	0.0020503	0.0413022	nr database
comp41417_c0_seq1		-0.399382	0.758183	0.000783386	0.0206988
comp50484_c0_seq1	Uncharacterized protein metal ion binding	-0.401075	0.757294	0.00163567	0.0350138	GO
comp65090_c0_seq1		-0.401513	0.757064	0.00239177	0.0457946
comp49495_c0_seq1	muscle-specific protein isoform j	-0.401645	0.756995	3.66805e-07	4.99125e-05	nr database
comp45509_c0_seq2	PREDICTED: uncharacterized protein K02A2.6-like	-0.401863	0.75688	0.00293211	0.0521241	nr database
comp51649_c1_seq10	Uncharacterized protein with holo-[acyl-carrier-protein] synthase activity	-0.40373	0.755901	4.70602e-05	0.00252167	GO
comp50303_c0_seq1	Uncharacterized protein	-0.405041	0.755215	0.0022256	0.0434544	nr database
comp51452_c0_seq2	Uncharacterized protein ATP binding; protein kinase activity	-0.405052	0.755209	6.24981e-07	7.83846e-05	GO
comp48706_c0_seq1	Uncharacterized protein	-0.405695	0.754873	0.000823995	0.0213722	nr database
comp50646_c0_seq2	Uncharacterized protein RNA binding	-0.406196	0.75461	0.000920863	0.023006	GO
comp44411_c0_seq1	Uncharacterized protein oxidoreductase activity(aldo-keto reductase)	-0.406893	0.754246	0.00128545	0.0294885	GO
comp41015_c0_seq1		-0.408185	0.753571	0.000331359	0.011105
comp52188_c0_seq1	Uncharacterized protein	-0.408411	0.753453	0.00117208	0.0275268	nr database
comp52267_c0_seq1		-0.409685	0.752787	0.00244478	0.0463068
comp41394_c0_seq2		-0.410288	0.752473	8.33636e-05	0.003837
comp33871_c0_seq1		-0.411979	0.751592	0.000333199	0.0111536
comp43329_c0_seq2	Uncharacterized protein	-0.413069	0.751024	0.00244614	0.0463068	nr database
comp25707_c0_seq1		-0.413848	0.750619	0.00173456	0.0365237
comp27235_c0_seq1	tubulin beta-3 chain	-0.415486	0.749767	0.000296006	0.0102306	nr database
comp47988_c0_seq2	DnaJ-6 (Uncharacterized protein)	-0.415491	0.749764	0.000820028	0.0213722	nr database
comp50956_c0_seq1	Uncharacterized protein involved in protein folding	-0.416204	0.749394	0.00315869	0.054949	GO
comp52113_c0_seq1	Uncharacterized protein with ATP binding; DNA binding; helicase activity	-0.419531	0.747668	0.00170689	0.0361532	GO
comp49846_c0_seq11	Uncharacterized protein	-0.41957	0.747647	0.000601245	0.0173203	nr database
comp46707_c0_seq4		-0.421987	0.746396	0.00011006	0.00472499
comp44891_c0_seq1	zinc-dependent alcohol dehydrogenase	-0.423315	0.745709	0.000514757	0.0154164	nr database
comp42668_c0_seq5		-0.425031	0.744823	0.000281173	0.00987172
comp48185_c2_seq1		-0.428465	0.743052	0.000743082	0.0199417
comp51324_c1_seq2	Uncharacterized protein involved in iron ion transport	-0.42996	0.742282	0.000631218	0.0178213	GO
comp44695_c0_seq1	Uncharacterized protein with zinc ion binding activity(tak1-associated binding protein 2 isoform a)	-0.430023	0.74225	0.000918305	0.0229945	GO
comp38480_c0_seq1	Uncharacterized protein	-0.430316	0.742099	0.000700196	0.0190439	nr database
comp42949_c0_seq1	Uncharacterized protein	-0.433757	0.740332	7.50967e-08	1.33966e-05	nr database
comp51912_c1_seq1	Uncharacterized protein with ubiquitin-protein ligase activity	-0.434549	0.739925	0.00223308	0.0435708	GO
comp38652_c0_seq1	Uncharacterized protein (Vacuolar ATP synthase subunit G)	-0.4349	0.739745	0.000773012	0.0205191	GO
comp23125_c1_seq2	dna polymerase accessory subunit	-0.435776	0.739296	0.000102449	0.00446499	nr database
comp43484_c0_seq1	Uncharacterized protein	-0.436604	0.738872	0.00310346	0.0542698	nr database
comp50804_c0_seq1	Uncharacterized protein with metal ion binding; nucleic acid binding activity	-0.436671	0.738838	0.000523105	0.0156013	GO
comp57694_c0_seq1	Uncharacterized protein with GTPase activity	-0.437363	0.738483	0.000550245	0.0162088	GO
comp46910_c0_seq4	hermansky-pudlak syndrome 1 protein	-0.437947	0.738184	0.00190197	0.0391026	nr database
comp43146_c0_seq1		-0.439389	0.737447	0.00294711	0.0522764
comp54132_c0_seq1		-0.440216	0.737024	0.00299176	0.0528452
comp38491_c0_seq1	lrp16 protein	-0.44132	0.736461	0.000868766	0.0221109	nr database
comp54765_c0_seq1		-0.442195	0.736014	0.00213015	0.0423685
comp49054_c1_seq2	cklf-like marvel transmembrane domain-containing protein 4	-0.442405	0.735907	0.00280771	0.0506216	nr database
comp42514_c0_seq2	protein frg1 homolog	-0.4427	0.735756	0.00312641	0.0544865	nr database
comp45344_c0_seq3	Uncharacterized protein	-0.444537	0.73482	0.00230072	0.0445276	nr database
comp41746_c0_seq1	aspartate aminotransferase	-0.445109	0.734529	0.00104082	0.0253119	nr database
comp51810_c0_seq3	Uncharacterized protein with intracellular protein transport acitivity	-0.445494	0.734333	0.000145631	0.00587821	GO
comp44466_c0_seq1	atpase inhibitor-like protein	-0.447469	0.733328	0.000118643	0.00498178	nr database
comp47566_c0_seq1	nitrogen permease regulator 2-like	-0.450961	0.731555	5.73001e-05	0.00292989	nr database
comp49743_c0_seq4	autophagy-related protein 13 homolog	-0.451839	0.73111	8.49076e-06	0.000669954	nr database
comp51555_c0_seq1	Uncharacterized protein with calcium ion binding	-0.452667	0.730691	0.00288595	0.0515149	GO
comp51117_c1_seq1	Serine/threonine-protein phosphatase (EC 3.1.3.16)	-0.453484	0.730277	8.38577e-05	0.00385356	nr database
comp47851_c0_seq2	Uncharacterized protein	-0.45405	0.729991	0.00105491	0.025525	nr database
comp51713_c0_seq3	Oxysterol-binding protein	-0.454929	0.729546	0.00102357	0.0250077	nr database
comp39062_c0_seq1	glycoprotein 93	-0.457359	0.728318	0.000849075	0.021754	nr database
comp42771_c0_seq5	g protein alpha s subunit gs1	-0.457399	0.728298	0.00269354	0.0492765	nr database
comp46952_c0_seq1		-0.460922	0.726522	0.00185102	0.0384126
comp51772_c1_seq3	Uncharacterized protein with zinc ion binding activity	-0.461933	0.726013	4.53721e-06	0.00040596	GO
comp24270_c0_seq1	Uncharacterized protein with serine-type carboxypeptidase activity	-0.462275	0.725841	0.000808003	0.0211547	GO
comp51524_c0_seq3	6-phosphofructokinase (EC 2.7.1.11) (Phosphohexokinase)	-0.462381	0.725788	0.00312165	0.0544365	nr database
comp51657_c0_seq1	Uncharacterized protein with sequence-specific DNA binding transcription factor activity	-0.462759	0.725597	0.00136536	0.0307082	GO
comp35334_c0_seq11		-0.463597	0.725176	0.00129709	0.0296605
comp42048_c0_seq7	Uncharacterized protein- membrane protein	-0.464825	0.724559	0.000177402	0.00686679	GO
comp40478_c0_seq1	tubulin beta-2c chain	-0.465872	0.724033	0.00224731	0.0437875	nr database
comp52098_c0_seq2		-0.466	0.723969	5.62194e-05	0.00289888
comp43247_c0_seq1	Uncharacterized protein with hydrolase activity	-0.466627	0.723654	0.00191821	0.0394084	GO
comp48113_c1_seq6	Uncharacterized protein	-0.467088	0.723423	1.37894e-05	0.000980309	nr database
comp40420_c0_seq3	Uncharacterized protein with transcription coactivator activity	-0.46826	0.722836	0.000405602	0.0130015	GO
comp45923_c0_seq8	gtp-binding protein alpha gnao	-0.468407	0.722762	0.000122795	0.00513363	nr database
comp49119_c0_seq1	mixed lineage kinase (with protein kinase activity)	-0.46855	0.722691	0.000321911	0.0108776	nr database
comp39490_c0_seq1	gpi mannosyltransferase 2-like ( involved in GPI anchor biosynthetic process)	-0.469243	0.722343	0.00240663	0.045897	nr database
comp52192_c0_seq4	Uncharacterized protein	-0.469643	0.722143	0.00267264	0.0489859	nr database
comp52502_c0_seq1	Uncharacterized protein with phospholipid binding activity	-0.470044	0.721943	4.23851e-06	0.000381612	GO
comp51776_c1_seq3	Uncharacterized protein with oxidoreductase activity	-0.470362	0.721784	0.000618758	0.0176303	GO
comp44383_c0_seq1	Dihydrolipoyl dehydrogenase (EC 1.8.1.4)	-0.470587	0.721671	0.00128824	0.0295287	nr database
comp49935_c1_seq4	cyclin g	-0.470848	0.72154	0.000638634	0.0179649	nr database
comp74504_c0_seq1		-0.471258	0.721335	0.0020257	0.0409431
comp51724_c0_seq3	Uncharacterized protein	-0.473647	0.720142	0.00221884	0.0434109	nr database
comp49619_c0_seq1	Uncharacterized protein with serine-type peptidase activity(dipeptidyl peptidase 4)	-0.473991	0.71997	0.00162232	0.0348241	GO
comp39877_c0_seq1	Troponin C 25D (Uncharacterized protein)	-0.475377	0.719279	0.00279383	0.0504347	nr database
comp11884_c0_seq1		-0.476075	0.718931	0.00115678	0.0273673
comp42022_c0_seq1	v-type proton atpase subunit e-like isoform 1	-0.476677	0.718631	0.000351293	0.0116912	nr database
comp51236_c0_seq2	Uncharacterized protein with equence-specific DNA binding transcription factor activity	-0.477389	0.718277	0.000164359	0.0064754	GO
comp17520_c0_seq1		-0.477853	0.718046	0.0025059	0.0468975
comp50096_c0_seq1	Uncharacterized protein involved in protein phosphatase type 2A complex	-0.478929	0.71751	0.000472529	0.0146245	GO
comp15810_c0_seq1	Uncharacterized protein serine-type endopeptidase activity	-0.480529	0.716715	0.00108073	0.0259529	GO
comp40344_c0_seq1		-0.481706	0.71613	0.000892002	0.0225125
comp42391_c0_seq1	Uncharacterized protein with zinc ion binding(e3 ubiquitin-protein ligase rnf19b)	-0.482032	0.715968	5.78043e-05	0.00294884	GO
comp28206_c0_seq1		-0.482585	0.715694	0.000585355	0.0169818
comp47274_c1_seq2	Uncharacterized protein with NAD+ kinase activity	-0.482726	0.715624	0.00269509	0.0492765	GO
comp11108_c0_seq1	Uncharacterized protein with NADH dehydrogenase activity	-0.482905	0.715535	0.000218041	0.0080909	GO
comp46146_c0_seq1	btb poz domain-containing protein 9-like isoform x1	-0.483934	0.715025	4.60637e-05	0.00247289	nr database
comp49196_c0_seq1		-0.484004	0.714991	0.000796169	0.0209211
comp48231_c1_seq1	mucolipin-3-like	-0.485614	0.714193	0.00306704	0.0537125	nr database
comp42900_c0_seq3	c-cbl-associated protein isoform a	-0.48582	0.714091	0.000297842	0.0102693	nr database
comp34306_c0_seq1	Uncharacterized protein involved in small GTPase mediated signal transduction	-0.486031	0.713987	0.000115808	0.00490577	GO
comp40533_c0_seq1	peroxiredoxin- mitochondrial-like	-0.486676	0.713668	0.000357925	0.0118844	nr database
comp38476_c0_seq1	Uncharacterized protein involved in negative regulation of TOR signaling cascade	-0.487092	0.713462	0.00177342	0.0370432	GO
comp45088_c0_seq9	Uncharacterized protein	-0.488073	0.712977	7.25918e-05	0.00348065	nr database
comp46402_c1_seq1	Transcription elongation factor B polypeptide 1 (Uncharacterized protein)	-0.488516	0.712758	0.000159959	0.00634555	nr database
comp46313_c1_seq1	mn superoxide dismutase	-0.488866	0.712585	0.00211471	0.0421196	nr database
comp47898_c0_seq2	Uncharacterized protein	-0.48933	0.712356	0.000497679	0.0150938	nr database
comp50918_c0_seq1	Uncharacterized protein involved in proetin folding	-0.489875	0.712087	0.000549028	0.0161993	GO
comp35200_c0_seq1	short-chain dehydrogenease reductase	-0.490552	0.711753	7.47175e-05	0.00353535	nr database
comp46238_c0_seq1	Uncharacterized protein with catalytic activity	-0.492686	0.710701	0.000608777	0.0174184	GO
comp15643_c0_seq1	troponin c	-0.49327	0.710413	0.000777957	0.0205743	nr database
comp43314_c0_seq1	vacuolar protein sorting-associated protein 37a-like	-0.494832	0.709644	8.49808e-05	0.00389894	nr database
comp47871_c2_seq20		-0.495202	0.709462	0.00219514	0.0431578
comp46453_c2_seq1		-0.496757	0.708698	0.000125226	0.00521248
comp52902_c0_seq1		-0.496858	0.708649	0.000437423	0.0137755
comp50550_c1_seq1		-0.497283	0.70844	0.000260062	0.00922724
comp49581_c1_seq1	Uncharacterized protein with UDP-N-acetylmuramate dehydrogenase activity(delta -sterol reductase-like)	-0.498444	0.70787	1.44237e-05	0.00100549	GO
comp43382_c0_seq1		-0.499551	0.707327	7.59704e-07	9.24554e-05
comp34516_c0_seq1	Uncharacterized protein with hydrolase activity, acting on ester bonds;	-0.499882	0.707165	0.00038647	0.0125712	GO
comp84370_c0_seq1		-0.501262	0.706489	0.0028113	0.0506338
comp43161_c1_seq1	Uncharacterized protein with calcium ion binding activity(reticulocalbin-2-like)	-0.503064	0.705607	0.000834704	0.0215164	GO
comp48800_c0_seq3	Uncharacterized protein involved in fatty-acyl-CoA binding	-0.503641	0.705324	0.000613309	0.0174936	GO
comp51220_c0_seq8	Uncharacterized protein	-0.5062	0.704075	5.58585e-05	0.00289065	nr database
comp45916_c0_seq1	Uncharacterized protein with 3-hydroxyacyl-CoA dehydrogenase activity	-0.506856	0.703754	5.47975e-05	0.00285116	GO
comp15818_c1_seq1	glyceraldehyde-3-phosphate dehydrogenase	-0.508005	0.703194	0.00156225	0.0338893	nr database
comp49958_c1_seq1	Uncharacterized protein involved in acetyl-CoA metabolic process	-0.508856	0.702779	0.00200871	0.0406402	GO
comp45422_c0_seq9	Uncharacterized protein	-0.509043	0.702689	0.000599958	0.017318	nr database
comp47440_c0_seq2		-0.509722	0.702358	0.00230554	0.0445908
comp49993_c1_seq2	Uncharacterized protein involved in ATP binding; glycogen biosynthetic process; phosphorylase kinase activity	-0.512007	0.701246	0.00141744	0.0315583	GO
comp15925_c0_seq1	macrophage migration inhibitory factor	-0.512202	0.701151	7.77637e-05	0.00363163	nr database
comp47072_c0_seq1	Uncharacterized protein	-0.512465	0.701024	0.00206713	0.0415757	nr database
comp46876_c0_seq1	Uncharacterized protein with metal ion binding activity	-0.517255	0.6987	0.000460582	0.0143164	GO
comp52422_c1_seq1	Uncharacterized protein involved in vesicle-mediated transport	-0.51788	0.698397	0.00237109	0.0454613	GO
comp53227_c0_seq1		-0.519544	0.697592	0.00109546	0.0262409
comp46285_c0_seq1	Uncharacterized protein	-0.521375	0.696707	0.00304604	0.0534751	nr database
comp41308_c0_seq1	Uncharacterized protein	-0.521775	0.696515	0.000394557	0.0127883	nr database
comp51026_c1_seq6	Uncharacterized protein	-0.522691	0.696072	0.00231986	0.0448074	nr database
comp51720_c0_seq5	Uncharacterized protein	-0.523251	0.695802	0.00162875	0.03491	nr database
comp43350_c0_seq1	Uncharacterized protein involved in actomyosin structure organization(calponin transgelin)	-0.523492	0.695686	0.00243236	0.0462142	GO
comp58447_c0_seq1		-0.523544	0.695661	0.00274664	0.0498964
comp43929_c0_seq1	trypsin-like serine proteinase t26	-0.52412	0.695383	1.25587e-05	0.000917806	nr database
comp36283_c0_seq1	35kda protease precursor	-0.524568	0.695167	0.000272608	0.00959506	nr database
comp41979_c0_seq1	rho gtpase-activating protein 26-like	-0.524864	0.695025	0.000291248	0.0101026	nr database
comp48311_c0_seq2	Uncharacterized protein involved in cell wall macromolecule catabolic process	-0.528692	0.693183	0.00310642	0.0542698	GO
comp32124_c0_seq1	Uncharacterized protein involved in troponin complex	-0.529097	0.692988	0.00022524	0.00828311	GO
comp32639_c0_seq1	Uncharacterized protein involved in myosin complex	-0.530719	0.69221	0.00226765	0.0439764	GO
comp47797_c0_seq1	Uncharacterized protein involved in transmembrane transporter activity	-0.531142	0.692007	0.00127319	0.0292772	GO
comp45482_c0_seq1	Acyl-coenzyme A oxidase	-0.532278	0.691462	3.24048e-06	0.000309203	nr database
comp48071_c0_seq1	L-lactate dehydrogenase (EC 1.1.1.27)	-0.537016	0.689195	8.5551e-05	0.0039126	nr database
comp42730_c0_seq2	Uncharacterized protein	-0.537646	0.688894	3.01936e-06	0.000291984	nr database
comp52029_c0_seq5	Uncharacterized protein with G-protein coupled receptor activity	-0.54076	0.687408	0.000607429	0.0174184	GO
comp10992_c0_seq1		-0.544153	0.685794	0.000237973	0.00868466
comp55667_c0_seq1		-0.54487	0.685453	0.0015908	0.034327
comp52573_c0_seq1	Uncharacterized protein with calcium channel activity	-0.546588	0.684637	0.000438937	0.0137899	GO
comp32740_c0_seq1		-0.547421	0.684242	6.51056e-05	0.00322396
comp50027_c0_seq1	Uncharacterized protein	-0.550039	0.683002	0.000239079	0.0087029	nr database
comp49226_c0_seq5	Uncharacterized protein	-0.550548	0.682761	3.68849e-06	0.000339542	nr database
comp35863_c0_seq1	Uncharacterized protein involved in Wnt receptor signaling pathway	-0.552897	0.68165	0.000251215	0.00901717	GO
comp50982_c0_seq2	Uncharacterized protein with serine-type peptidase activity	-0.553394	0.681415	0.00172634	0.0364041	GO
comp44298_c0_seq1	Uncharacterized protein	-0.554946	0.680683	0.00225943	0.0439106	nr database
comp51283_c0_seq1		-0.555609	0.68037	0.000283075	0.00991488
comp38328_c0_seq1	Uncharacterized protein with metallocarboxypeptidase activity(carboxypeptidase a)	-0.556397	0.679998	0.00240459	0.0458886	GO
comp49257_c1_seq1	Uncharacterized protein with G-protein coupled receptor activity	-0.557694	0.679387	0.00139289	0.0311324	GO
comp11187_c1_seq1	myosin light chain alkali-like isoform 1	-0.557824	0.679326	0.000127775	0.00530323	nr database
comp37399_c0_seq2	Uncharacterized protein	-0.558779	0.678877	0.00241378	0.0459723	nr database
comp23906_c0_seq2		-0.559275	0.678643	0.000127752	0.00530323
comp44321_c1_seq1		-0.560757	0.677947	0.0010423	0.0253264
comp11131_c0_seq1	microsomal glutathione s-transferase-like	-0.561155	0.677759	0.00292202	0.051997	nr database
comp49953_c1_seq1	Uncharacterized protein part of proton-transporting V-type ATPase, V0 domain	-0.5627	0.677034	1.32159e-05	0.00095131	GO
comp37894_c0_seq2	tyrosine-protein phosphatase 10d-like	-0.563947	0.676449	0.00209943	0.0419665	nr database
comp51060_c0_seq1	Uncharacterized protein	-0.564022	0.676414	0.00177022	0.0370302	nr database
comp29349_c0_seq1	Uncharacterized protein	-0.564891	0.676006	0.00272116	0.0495903	nr database
comp43674_c0_seq3	Uncharacterized protein	-0.566095	0.675443	0.00112577	0.0267659	nr database
comp44979_c0_seq1	Uncharacterized protein with motor activity(muscle myosin heavy chain)	-0.567548	0.674763	0.000114294	0.00486316	GO
comp41389_c1_seq1		-0.567988	0.674557	0.000709797	0.019214
comp32045_c0_seq1	Triosephosphate isomerase (TIM) (EC 5.3.1.1) (Triose-phosphate isomerase)	-0.568015	0.674544	0.000556161	0.0163161	nr database
comp49758_c0_seq1	glycogen phosphorylase	-0.568216	0.674451	0.002212	0.0433955	nr database
comp35817_c0_seq1	glyceraldehyde-3-phosphate dehydrogenase chloroplastic-like	-0.570967	0.673166	0.000625798	0.0177254	nr database
comp29778_c0_seq2	methionine-r-sulfoxide reductase b1-like isoform x2	-0.571576	0.672882	0.000635791	0.0179025	nr database
comp42289_c0_seq1	27 kDa glycoprotein (P27K)(interferon-related developmental regulator 1-like)	-0.573387	0.672037	0.00247355	0.046561	nr database
comp50346_c0_seq2	Uncharacterized protein	-0.574386	0.671572	0.00281368	0.0506338	nr database
comp11173_c0_seq1	Tropomyosin-1	-0.574423	0.671555	0.0018877	0.0389118	nr database
comp48389_c3_seq1	Glutamate dehydrogenase (Uncharacterized protein)	-0.574776	0.671391	2.77116e-05	0.00166159	nr database
comp31612_c0_seq1		-0.577003	0.670355	7.50812e-05	0.00354672
comp48750_c0_seq9		-0.577039	0.670338	0.00134312	0.0303029
comp39419_c0_seq2	otopetrin	-0.578458	0.669679	0.000827382	0.0214083	nr database
comp50939_c0_seq1	Uncharacterized protein with steroid hormone receptor activity	-0.57864	0.669595	0.000549358	0.0161993	GO
comp46148_c0_seq1	wd repeat-containing protein 20-like	-0.579082	0.66939	0.000133948	0.00553542	nr database
comp38837_c0_seq1	myosin light chain 2	-0.579095	0.669384	0.00129081	0.0295628	nr database
comp51368_c0_seq2	Uncharacterized protein with monovalent inorganic cation transmembrane transporter activity	-0.581994	0.66804	6.31276e-05	0.00314772	GO
comp32759_c0_seq1		-0.583378	0.667399	0.000318324	0.0107941
comp49893_c0_seq1	Uncharacterized protein with endopeptidase inhibitor activity	-0.583485	0.66735	0.000777786	0.0205743	GO
comp49219_c3_seq1		-0.584204	0.667017	0.00157459	0.0340723
comp1306_c0_seq1		-0.585337	0.666494	0.00250245	0.0468975
comp46917_c0_seq1		-0.585824	0.666269	0.000513777	0.0154048
comp4679_c0_seq1		-0.588833	0.66488	0.00219443	0.0431578
comp51468_c1_seq3	Uncharacterized protein involved in small GTPase mediated signal transduction	-0.589179	0.664721	0.000395825	0.0128023	GO
comp37653_c0_seq1	Uncharacterized protein involved response to oxidative stress	-0.589319	0.664656	5.26982e-06	0.000457264	GO
comp47567_c0_seq1	phosphatidylethanolamine-binding protein	-0.589567	0.664542	0.000491167	0.0149595	nr database
comp47648_c0_seq1	moesin ezrin radixin homolog 1-like isoform x2	-0.589925	0.664378	0.000287385	0.0100292	nr database
comp50978_c0_seq1	Uncharacterized protein (Vacuolar ATPase B subunit)	-0.590931	0.663914	0.000300822	0.0103281	GO
comp42448_c0_seq1	e3 ubiquitin-protein ligase hakai-like(with zinc ion binding activity)	-0.592169	0.663345	0.00218206	0.0430138	nr database
comp911_c0_seq2		-0.592767	0.66307	0.00178866	0.0373343
comp64969_c0_seq1		-0.592901	0.663008	0.000416692	0.0132534
comp40511_c0_seq1	protein hook-like	-0.593976	0.662515	0.000449055	0.0140494	nr database
comp43757_c0_seq1	serine threonine-protein phosphatase 2a 56 kda regulatory subunit gamma isoform isoform x1	-0.594718	0.662174	0.00245542	0.0463727	nr database
comp46412_c0_seq1	der1-like domain family member 1	-0.594816	0.662129	1.8956e-06	0.000200535	nr database
comp51022_c0_seq1	Uncharacterized protein involved in small GTPase mediated signal transduction	-0.595717	0.661716	0.000683978	0.0187448	GO
comp49284_c0_seq1	esterase fe4-like	-0.596826	0.661207	0.000504896	0.0152643	nr database
comp44328_c0_seq1	forkhead box protein k1	-0.597725	0.660795	6.4669e-05	0.00321342	nr database
comp47832_c0_seq2	Uncharacterized protein	-0.598541	0.660421	0.00190067	0.0391026	nr database
comp11387_c0_seq1		-0.599139	0.660148	0.000727249	0.0196266
comp51776_c0_seq1		-0.600352	0.659593	1.71238e-05	0.0011491
comp48419_c0_seq3	Fructose-bisphosphate aldolase (EC 4.1.2.13)	-0.601134	0.659236	0.00282996	0.0508631	nr database
comp42380_c0_seq6	myofilin variant a	-0.601948	0.658864	0.00149837	0.0328759	nr database
comp39017_c0_seq1	trans- -enoyl- reductase-like	-0.606849	0.656629	1.5053e-05	0.00103678	nr database
comp46185_c0_seq1	Malate dehydrogenase (EC 1.1.1.37)	-0.60715	0.656492	0.00081509	0.0213208	nr database
comp35542_c0_seq1	protein held out wings-like isoform x1 (with RNA binding activity)	-0.607413	0.656373	0.00193167	0.0396098	nr database
comp48239_c1_seq1	protein rolling stone-like	-0.607519	0.656324	0.000755409	0.0201685	nr database
comp46319_c0_seq1		-0.607983	0.656113	0.00117078	0.0275268
comp48092_c1_seq1	zinc carboxypeptidase a 1	-0.609769	0.655302	0.00288197	0.0515078	nr database
comp43664_c0_seq1	solute carrier family 23 member 2-like (with transmembrane transporter activity)	-0.610517	0.654962	0.00216552	0.0428052	nr database
comp27631_c0_seq1	protein hairless-like	-0.611188	0.654657	0.00211243	0.0421035	nr database
comp52932_c0_seq1	Uncharacterized protein with RNA-directed DNA polymerase activity	-0.611374	0.654573	0.00165832	0.0353067	GO
comp32807_c0_seq2		-0.611604	0.654468	8.00763e-07	9.7041e-05
comp47047_c1_seq1	troponin t	-0.611769	0.654394	1.31818e-05	0.00095124	nr database
comp46109_c0_seq1	Innexin	-0.612139	0.654226	0.000768866	0.0204658	nr database
comp41829_c0_seq2		-0.612914	0.653875	0.00149676	0.0328658
comp47071_c0_seq2	wnt inhibitory factor 1 precursor	-0.613643	0.653544	0.00217246	0.0428826	nr database
comp43133_c0_seq1	juvenile hormone epoxide hydrolase (with cis-stilbene-oxide hydrolase activity)	-0.614453	0.653177	0.00289665	0.0516167	nr database
comp11688_c0_seq1		-0.62033	0.650522	0.00186433	0.038661
comp47502_c0_seq2	Heat shock protein 70-3 (Uncharacterized protein)	-0.620731	0.650342	0.000608894	0.0174184	nr database
comp52185_c4_seq9	Uncharacterized protein with sulfuric ester hydrolase activity	-0.622704	0.649453	0.000477121	0.0147348	GO
comp48681_c0_seq4	Uncharacterized protein with transmembrane signaling receptor activity	-0.626067	0.64794	0.0019809	0.0402359	GO
comp52525_c0_seq1	Uncharacterized protein	-0.626126	0.647914	1.24583e-06	0.000139771	nr database
comp32067_c0_seq1	Uncharacterized protein involved with DNA-dependent regulation of transcription	-0.627399	0.647342	0.00302177	0.053179	GO
comp44138_c0_seq3	Uncharacterized protein with phospholipid binding activity	-0.62836	0.646912	0.00228865	0.044324	GO
comp36363_c0_seq2	probable cyclin-dependent serine threonine-protein kinase ddb_g0292550-like	-0.629503	0.646399	0.00145402	0.0322309	nr database
comp54120_c0_seq1		-0.630956	0.645748	0.000737787	0.0198594
comp17482_c0_seq1		-0.63272	0.644959	0.000510542	0.0153703
comp52028_c0_seq1	Uncharacterized protein	-0.633638	0.644549	0.000301325	0.0103281	nr database
comp46812_c0_seq1	plasma glutamate carboxypeptidase-like	-0.634821	0.644021	3.73118e-05	0.00207279	nr database
comp52368_c0_seq1	Uncharacterized protein	-0.638181	0.642522	0.000648092	0.0181599	nr database
comp51791_c0_seq1	Uncharacterized protein with adenylate cyclase activity	-0.638743	0.642272	0.00032887	0.0110603	GO
comp52577_c0_seq1	Uncharacterized protein with protein serine/threonine kinase activity	-0.639463	0.641952	7.37999e-07	9.01961e-05	GO
comp50515_c0_seq1	Uncharacterized protein with protein kinase activity	-0.640465	0.641506	0.00220009	0.0432208	GO
comp49234_c0_seq1	rho gtpase-activating protein 6	-0.64054	0.641473	6.70955e-05	0.00329062	nr database
comp51633_c0_seq7		-0.640882	0.641321	0.000194691	0.00740626
comp50337_c0_seq1		-0.642367	0.640661	0.000840394	0.0215901
comp11364_c0_seq1	cg7860-pa ( with hydrolase activity)	-0.643882	0.639989	0.000834099	0.0215164	nr database
comp43085_c0_seq1	tropomodulin	-0.644693	0.639629	0.000142099	0.00577259	nr database
comp47660_c0_seq2	solute carrier family 41 member 2-like (with transmembrane transporter activity)	-0.645509	0.639267	0.000123143	0.00514069	nr database
comp32504_c0_seq1		-0.645554	0.639247	0.000639379	0.0179683
comp44479_c0_seq2	cystathionine beta-synthase-like	-0.646174	0.638973	0.0020093	0.0406402	nr database
comp41509_c0_seq3	Uncharacterized protein part of sarcoglycan complex	-0.646854	0.638672	0.000371576	0.0122246	GO
comp57107_c0_seq1		-0.64698	0.638616	0.000456146	0.0142093
comp50976_c0_seq9	Uncharacterized protein	-0.647565	0.638357	0.000191638	0.00735013	nr database
comp36586_c0_seq1	Uncharacterized protein part of Ragulator complex	-0.647648	0.63832	0.000528345	0.0156919	GO
comp48277_c0_seq2	sorting nexin-4-like ( with phosphatidylinositol binding)	-0.648428	0.637975	0.00108537	0.0260426	nr database
comp24440_c0_seq1	aminopeptidase n	-0.649026	0.637711	0.000842559	0.0216257	nr database
comp51876_c0_seq1	Uncharacterized protein involved with negative regulation of cell proliferation	-0.649738	0.637396	2.71141e-05	0.00163602	GO
comp46826_c0_seq1	hypothetical protein KGM_01910	-0.650474	0.637071	0.00127288	0.0292772	nr database
comp51658_c0_seq1	Uncharacterized protein	-0.650633	0.637001	0.00187764	0.0388442	nr database
comp77954_c0_seq1		-0.65143	0.636649	0.00256514	0.0475005
comp15802_c0_seq1	Muscular protein 20 (Uncharacterized protein)	-0.651619	0.636566	0.0014957	0.0328658	nr database
comp81255_c0_seq1	Uncharacterized protein with cation transmembrane transporter activity	-0.653315	0.635818	0.000100067	0.00438784	GO
comp12278_c0_seq1	Uncharacterized protein with peptidase activity	-0.653376	0.635791	0.00025152	0.00901717	GO
comp50444_c0_seq2	Uncharacterized protein	-0.653463	0.635753	0.00236315	0.0454298	nr database
comp52262_c1_seq2	Uncharacterized protein	-0.653954	0.635536	0.00203896	0.0411532	nr database
comp47088_c0_seq8	tyrosine-protein kinase btk29a-like	-0.655029	0.635063	4.43409e-07	5.81514e-05	nr database
comp31484_c0_seq1	blastoderm-specific protein 25d-like	-0.655045	0.635056	0.000856731	0.0219095	nr database
comp50737_c0_seq1	Innexin	-0.656592	0.634375	3.93548e-05	0.00217367	nr database
comp50583_c0_seq1	Uncharacterized protein invoved in response to oxidative stress	-0.65679	0.634288	0.00285717	0.0512196	GO
comp48176_c0_seq11		-0.65862	0.633484	3.70833e-05	0.00206467
comp36810_c0_seq1	Alpha-tubulin N-acetyltransferase (Alpha-TAT) (TAT) (EC 2.3.1.108) (Acetyltransferase mec-17 homolog)	-0.65949	0.633102	3.00024e-05	0.00175499	nr database
comp49506_c0_seq6	Uncharacterized protein involved in transmembrane receptor protein tyrosine kinase signaling pathway	-0.660187	0.632796	3.54254e-05	0.00201078	GO
comp39082_c0_seq2		-0.660386	0.632709	0.00283674	0.0509216
comp51331_c0_seq11	Uncharacterized protein	-0.660522	0.632649	0.000349069	0.0116306	nr database
comp39257_c0_seq4	Globin (Uncharacterized protein)	-0.662419	0.631818	0.000445282	0.0139465	nr database
comp47228_c0_seq1	hypothetical protein TcasGA2_TC002269	-0.663142	0.631501	0.00157913	0.0341265	nr database
comp39696_c0_seq1	lactoylglutathione lyase	-0.663811	0.631209	2.31107e-05	0.00144183	nr database
comp42713_c0_seq1		-0.66394	0.631152	1.77189e-05	0.00117802
comp50410_c0_seq1	Uncharacterized protein with zinc ion binding	-0.664627	0.630852	1.22616e-06	0.000138104	GO
comp45590_c0_seq1	Uncharacterized protein with Rab GTPase activator activity	-0.664946	0.630713	0.000259147	0.00922724	GO
comp50977_c0_seq1	Uncharacterized protein	-0.669884	0.628557	1.85227e-07	2.76777e-05	nr database
comp23012_c0_seq1		-0.672113	0.627587	0.00162831	0.03491
comp43287_c0_seq5	upf0669 protein c6orf120 homolog	-0.676364	0.62574	0.00284785	0.0510887	nr database
comp37631_c0_seq1		-0.677651	0.625182	0.00262667	0.0482959
comp53004_c0_seq1		-0.678111	0.624983	0.00067543	0.0186171
comp48900_c2_seq18		-0.67868	0.624736	6.35088e-08	1.1805e-05
comp50309_c0_seq1	Uncharacterized protein involved in trehalose biosynthetic process	-0.679224	0.624501	0.00160598	0.0345508	GO
comp31932_c0_seq2		-0.679348	0.624447	0.000825242	0.0213722
comp41938_c0_seq1	en protein binding engrailed nuclear homeoprotein-regulated protein	-0.679819	0.624244	0.000789629	0.0208064	nr database
comp42038_c0_seq1	microsomal glutathione s-transferase-like	-0.68004	0.624148	2.53135e-07	3.61706e-05	nr database
comp50037_c0_seq1	Uncharacterized protein involved in transport	-0.680981	0.623741	3.13688e-07	4.37351e-05	GO
comp49786_c1_seq1	aminopeptidase n	-0.682213	0.623209	0.00226517	0.0439581	nr database
comp48960_c0_seq1	Uncharacterized protein	-0.682218	0.623206	1.10211e-06	0.000126615	nr database
comp49953_c0_seq1	Uncharacterized protein part of proton-transporting V-type ATPase, V0 domain	-0.682851	0.622933	2.32771e-05	0.00144706	GO
comp49467_c1_seq1		-0.684217	0.622344	4.21513e-08	8.23557e-06
comp47163_c0_seq1	enolase	-0.684813	0.622087	0.000284318	0.00993417	nr database
comp44942_c0_seq2	beta-glucosidase precursor (with hydrolase activity)	-0.685788	0.621666	0.00151544	0.0331608	nr database
comp41038_c0_seq2	c3 and pzp-like alpha-2-macroglobulin domain-containing protein 8	-0.686208	0.621485	7.43533e-06	0.000603249	nr database
comp37540_c0_seq1	6-phosphogluconate decarboxylating	-0.688055	0.62069	0.00196352	0.0400243	nr database
comp50395_c0_seq1	Uncharacterized protein part of ionotropic glutamate receptor signaling pathway	-0.688503	0.620497	0.000479713	0.0147672	GO
comp50363_c0_seq5	Uncharacterized protein	-0.690217	0.61976	0.000515508	0.0154208	nr database
comp40956_c1_seq9		-0.69101	0.61942	0.00301041	0.053095
comp37788_c0_seq1	Uncharacterized protein with receptor signaling protein serine/threonine kinase activity	-0.692427	0.618812	0.00265366	0.0486691	GO
comp24237_c0_seq1		-0.692694	0.618697	0.00106936	0.0258093
comp37300_c0_seq2		-0.693034	0.618552	0.0013542	0.0304812
comp51149_c0_seq1	Uncharacterized protein	-0.693661	0.618283	1.99939e-09	5.59611e-07	nr database
comp40535_c0_seq1	lethal isoform d	-0.69723	0.616755	0.000513834	0.0154048	nr database
comp47964_c0_seq2	carbon catabolite repressor protein	-0.698185	0.616347	1.44943e-05	0.00100797	nr database
comp34299_c0_seq1	lipase 1-like	-0.699121	0.615947	0.00109354	0.0262166	nr database
comp75672_c0_seq1		-0.700081	0.615538	7.16767e-05	0.00345407
comp37329_c0_seq1	lipase 3	-0.70084	0.615214	0.00115989	0.0273733	nr database
comp71346_c0_seq1		-0.701722	0.614838	0.00253104	0.0470932
comp42834_c0_seq1		-0.701843	0.614786	0.00091775	0.0229945
comp40347_c0_seq2	glyoxylate reductase hydroxypyruvate reductase-like (with oxidoreductase activity)	-0.704757	0.613546	0.00138349	0.0310189	nr database
comp15902_c0_seq1		-0.704985	0.613449	0.00122389	0.0284165
comp49623_c0_seq9		-0.705286	0.613321	9.87024e-09	2.30474e-06
comp49661_c1_seq1	choline ethanolamine kinase	-0.709446	0.611555	0.00244747	0.0463068	nr database
comp46725_c0_seq9	Uncharacterized protein with inward rectifier potassium channel activity	-0.70946	0.611549	6.88753e-06	0.000570077	GO
comp51111_c0_seq1		-0.710209	0.611232	1.98663e-05	0.00128799
comp52597_c0_seq1		-0.711044	0.610878	7.49617e-08	1.33966e-05
comp52437_c0_seq1	Uncharacterized protein	-0.711944	0.610497	1.40114e-06	0.000154184	nr database
comp49776_c1_seq1	Uncharacterized protein with oxoglutarate dehydrogenase (succinyl-transferring) activity	-0.712403	0.610303	0.000197124	0.00745759	GO
comp45811_c0_seq1	set and mynd domain-containing protein 4-like	-0.71263	0.610207	0.0014555	0.0322309	nr database
comp47752_c0_seq1	Uncharacterized protein involved in zinc ion binding	-0.712816	0.610128	0.00221577	0.0434101	GO
comp51606_c0_seq1	Uncharacterized protein part of actin cytoskeleton	-0.716276	0.608667	0.000134189	0.00553741	GO
comp23250_c0_seq1		-0.716343	0.608638	0.000143297	0.00581306
comp51608_c0_seq3	Uncharacterized protein involved in coupled to transmembrane movement of substances	-0.716607	0.608527	0.00168697	0.0357839	GO
comp29733_c0_seq1	venom carboxylesterase-6-like	-0.717224	0.608267	0.000608849	0.0174184	nr database
comp49189_c1_seq1	phytanoyl- peroxisomal	-0.717458	0.608168	0.000260157	0.00922724	nr database
comp48584_c0_seq1	Uncharacterized protein with metal ion binding	-0.718016	0.607933	0.00175743	0.0368162	GO
comp40165_c0_seq1	Serine proteinase-like protein (Uncharacterized protein)	-0.718288	0.607818	0.00026023	0.00922724	nr database
comp45025_c0_seq14		-0.719089	0.607481	0.000204262	0.00764877
comp50475_c1_seq9		-0.719247	0.607414	3.53892e-05	0.00201078
comp46486_c0_seq2	Uncharacterized protein with Rho guanyl-nucleotide exchange factor activity	-0.719536	0.607293	0.000533234	0.015805	GO
comp45636_c0_seq3	Uncharacterized protein	-0.719547	0.607288	2.31428e-05	0.00144183	nr database
comp47370_c0_seq1	Fructose-bisphosphate aldolase (EC 4.1.2.13)	-0.720116	0.607049	0.000508411	0.0153383	nr database
comp50019_c0_seq1	Uncharacterized protein (Fragment) involved with chitin metabolic process	-0.72116	0.606609	0.000419856	0.0133245	GO
comp49831_c0_seq9		-0.721726	0.606371	2.93429e-07	4.11102e-05
comp35694_c0_seq1	Uncharacterized protein with G-protein coupled receptor activity(mth-like 1-like)	-0.72205	0.606235	9.77918e-05	0.00432104	GO
comp51414_c0_seq1	Uncharacterized protein with bile acid:sodium symporter activity	-0.722486	0.606052	0.00194979	0.0398249	GO
comp44236_c0_seq1	Uncharacterized protein with calcium channel activity	-0.723309	0.605707	4.10097e-07	5.52977e-05	GO
comp51268_c0_seq1	Uncharacterized protein involved with microtubule motor activity	-0.725012	0.604992	2.66647e-05	0.00161569	GO
comp48483_c0_seq2	Uncharacterized protein	-0.72568	0.604712	3.26107e-07	4.52469e-05	nr database
comp31031_c0_seq2		-0.726985	0.604165	0.0018996	0.0391026
comp51308_c0_seq1		-0.727158	0.604093	0.00167843	0.0356554
comp43120_c1_seq1	zinc finger protein zxdc-like	-0.727162	0.604091	0.00113909	0.0269711	nr database
comp44544_c0_seq2	Uncharacterized protein with oligopeptide transporter activity	-0.730287	0.602784	0.000366622	0.0121171	GO
comp44534_c0_seq1	Uncharacterized protein	-0.731423	0.60231	7.00218e-08	1.27285e-05	nr database
comp39548_c0_seq1		-0.732121	0.602018	4.48257e-05	0.00242455
comp49886_c0_seq1	Uncharacterized protein with pantothenate kinase activity	-0.734746	0.600924	4.78991e-06	0.000423295	GO
comp18908_c0_seq1		-0.734865	0.600874	0.00271382	0.049488
comp23652_c0_seq1	protein cbg16133	-0.735361	0.600668	0.000292612	0.0101377	nr database
comp50822_c0_seq2	Uncharacterized protein with hydrolase activity	-0.735795	0.600487	8.72173e-05	0.00396984	GO
comp36705_c0_seq2		-0.736891	0.600031	1.96798e-05	0.00127965
comp9504_c0_seq1		-0.737471	0.59979	0.000229074	0.0084026
comp39811_c0_seq1	Uncharacterized protein	-0.738105	0.599526	0.000281499	0.00987172	nr database
comp37709_c0_seq1	Uncharacterized protein	-0.738943	0.599178	0.000210474	0.00785068	nr database
comp42101_c0_seq4	Uncharacterized protein with ionotropic glutamate receptor activity	-0.741065	0.598297	0.000430947	0.0136163	GO
comp45260_c0_seq3	Uncharacterized protein with zinc ion binding	-0.743841	0.597147	2.13745e-06	0.000223235	GO
comp46945_c0_seq3		-0.744346	0.596938	0.00308414	0.0539791
comp43061_c0_seq1	Uncharacterized protein with metallocarboxypeptidase activity(zinc carboxypeptidase a 1-like)	-0.747391	0.59568	9.41809e-07	0.000110859	GO
comp33677_c0_seq1	Putative uncharacterized protein GLEAN_15149 with aspartic-type endopeptidase activity	-0.747432	0.595663	9.53488e-05	0.00423919	nr database
comp46580_c0_seq1	juvenile hormone epoxide hydrolase	-0.748887	0.595063	0.00013706	0.00563161	nr database
comp46451_c0_seq2	Uncharacterized protein with oxidoreductase activity	-0.749525	0.594799	0.000663375	0.0184263	GO
comp46449_c1_seq1	organic cation transporter	-0.75003	0.594591	0.00139607	0.0311793	nr database
comp39266_c0_seq1		-0.753581	0.593129	0.00173646	0.0365368
comp51666_c0_seq1	Uncharacterized protein involved in pseudouridine synthesis	-0.756114	0.592089	0.000823547	0.0213722	GO
comp75630_c0_seq1		-0.758001	0.591315	0.000193933	0.00740083
comp52503_c0_seq4	Uncharacterized protein with Rho guanyl-nucleotide exchange factor activity	-0.758051	0.591295	1.53054e-05	0.00104913	GO
comp48208_c0_seq1	ankyrin repeat domain-containing protein 6-like	-0.75814	0.591258	0.000481661	0.0147743	nr database
comp46490_c0_seq1	phosphatidylinositol- -trisphosphate 3-phosphatase and dual-specificity protein phosphatase pten-like	-0.75995	0.590517	8.39594e-06	0.000664297	nr database
comp32357_c0_seq1		-0.760438	0.590317	0.000166313	0.00653443
comp51836_c0_seq1	Uncharacterized protein	-0.76183	0.589748	0.000550853	0.0162101	nr database
comp50234_c0_seq1	Uncharacterized protein	-0.764208	0.588777	4.99293e-06	0.000437201	nr database
comp40151_c0_seq1	forkhead box subgroup partial	-0.765959	0.588062	3.21118e-06	0.000309203	nr database
comp39252_c1_seq2		-0.766373	0.587893	0.00295947	0.0524038
comp33122_c0_seq1		-0.767124	0.587588	0.00225705	0.0439106
comp46721_c0_seq2	luciferin 4-monooxygenase-like	-0.770916	0.586045	0.000175378	0.00679761	nr database
comp39605_c0_seq1	muscle lim protein isoform 1	-0.771093	0.585974	6.11591e-06	0.000515118	nr database
comp35120_c0_seq1		-0.772785	0.585287	0.000386203	0.0125712
comp37200_c0_seq1		-0.772799	0.585281	0.00304835	0.0534831
comp27989_c0_seq1		-0.774188	0.584717	0.00219538	0.0431578
comp11164_c0_seq1		-0.77444	0.584616	2.3908e-06	0.000243497
comp52397_c0_seq1	Uncharacterized protein	-0.776568	0.583754	0.00145484	0.0322309	nr database
comp37203_c0_seq1	Uncharacterized protein with metallocarboxypeptidase activity(carboxypeptidase a)	-0.776641	0.583724	0.00156979	0.0340093	GO
comp49737_c0_seq3	methylenetetrahydrofolate dehydrogenase	-0.77694	0.583604	0.000858854	0.0219253	nr database
comp44677_c0_seq1	Uncharacterized protein with NAD+ kinase activity	-0.777207	0.583495	0.00253054	0.0470932	GO
comp47874_c0_seq1	Uncharacterized protein involved with selenium binding	-0.780109	0.582323	2.22306e-06	0.00022821	GO
comp51580_c0_seq2	Uncharacterized protein involved in chitin metabolic process	-0.782628	0.581307	0.00117549	0.0275268	GO
comp19957_c0_seq1		-0.78265	0.581298	0.000795401	0.0209201
comp44740_c1_seq1	Uncharacterized protein	-0.782872	0.581209	0.00174553	0.0366299	nr database
comp52615_c0_seq1	chymotrypsin	-0.782993	0.58116	0.000921173	0.023006	nr database
comp52668_c0_seq1		-0.7842	0.580674	0.000325355	0.0109678
comp15451_c0_seq1	Uncharacterized protein serine-type endopeptidase activity(chymotrypsin)	-0.78686	0.579604	0.000485052	0.0148204	GO
comp31937_c0_seq1	calponin transgelin	-0.789667	0.578478	2.33108e-06	0.00023826	nr database
comp49467_c0_seq1		-0.789769	0.578437	1.43825e-14	1.37693e-11
comp40780_c0_seq1	Uncharacterized protein with metal ion binding; nucleic acid binding(zinc finger protein gli1-like)	-0.791546	0.577725	6.65491e-06	0.000555627	GO
comp1202_c0_seq1		-0.793894	0.576785	0.00084042	0.0215901
comp40343_c0_seq1	d-3-phosphoglycerate dehydrogenase-like	-0.794812	0.576418	0.000103966	0.0045134	nr database
comp44121_c0_seq1	fatty-acid amide hydrolase 2-like	-0.795451	0.576163	0.00105883	0.0255981	nr database
comp39947_c0_seq1		-0.797594	0.575308	0.000890775	0.0225013
comp34550_c0_seq1	Uncharacterized protein with metalloendopeptidase activity	-0.799359	0.574604	0.000676773	0.0186363	GO
comp50412_c0_seq1	Uncharacterized protein	-0.800482	0.574157	0.00295021	0.0522764	nr database
comp52605_c0_seq1	Uncharacterized protein involved in lipid metabolic process	-0.804752	0.57246	0.00131376	0.0299701	GO
comp49273_c0_seq1	kettin protein	-0.807098	0.57153	2.79558e-11	1.29503e-08	nr database
comp42264_c0_seq3	hypothetical protein KGM_21983	-0.807629	0.57132	0.00279785	0.0504755	nr database
comp50373_c0_seq1	Uncharacterized protein with proline dehydrogenase activity	-0.809793	0.570464	0.00113467	0.0269329	GO
comp29508_c0_seq1	Uncharacterized protein with sequence-specific DNA binding transcription factor activity	-0.810003	0.570381	0.00124541	0.0287421	GO
comp32159_c0_seq1		-0.810689	0.57011	0.00133491	0.0302059
comp48824_c0_seq1	cral trio domain-containing protein (with transporter activity)	-0.815097	0.56837	6.89055e-05	0.00334862	nr database
comp41365_c1_seq1		-0.816128	0.567964	0.000888848	0.0224922
comp51905_c0_seq1	Uncharacterized protein involved with protein kinase C-activating G-protein coupled receptor signaling pathway	-0.816341	0.56788	0.000666072	0.0184655	GO
comp48524_c1_seq1	ced-6 protein	-0.816387	0.567862	0.00302407	0.0531869	nr database
comp43098_c0_seq1	Uncharacterized protein with serine-type carboxypeptidase activity	-0.816482	0.567825	8.41988e-07	0.000101183	GO
comp42317_c0_seq1		-0.816976	0.56763	6.57467e-05	0.00324452
comp33902_c0_seq1		-0.817354	0.567482	1.11286e-05	0.00082804
comp38477_c0_seq1		-0.817724	0.567336	0.000301441	0.0103281
comp32989_c0_seq1		-0.817992	0.567231	0.000492034	0.01497
comp48050_c0_seq1	Uncharacterized protein with small GTPase mediated signal transduction	-0.821455	0.565871	9.97863e-07	0.000116978	GO
comp40457_c0_seq1	zinc carboxypeptidase a 1	-0.824463	0.564693	0.000930285	0.0231531	nr database
comp34482_c0_seq2	rna-binding protein nova-2-like	-0.826065	0.564066	0.00113903	0.0269711	nr database
comp49512_c0_seq1	Uncharacterized protein involved with transport	-0.827426	0.563534	2.61181e-05	0.00159265	GO
comp47812_c0_seq1	Uncharacterized protein with metallocarboxypeptidase activity	-0.828718	0.563029	0.00195168	0.0398249	GO
comp49956_c0_seq2		-0.829273	0.562813	2.96053e-05	0.00174241
comp38278_c0_seq2		-0.831881	0.561796	0.000575208	0.0167212
comp41348_c0_seq5		-0.83415	0.560914	0.00251058	0.0469136
comp38164_c0_seq1	PREDICTED: uncharacterized protein LOC101746861	-0.83441	0.560812	4.63639e-08	8.87744e-06	nr database
comp51897_c0_seq4	Uncharacterized protein	-0.835549	0.56037	6.23035e-05	0.00311746	nr database
comp47530_c0_seq1	sarcalumenin-like ( with GTPase activity)	-0.837021	0.559798	0.00120995	0.0281612	nr database
comp47943_c0_seq3	Uncharacterized protein with chitinase activity	-0.840089	0.558609	0.00017302	0.00671528	GO
comp48820_c0_seq1	cell growth regulator with ring finger domain protein 1-like	-0.84017	0.558578	0.0010986	0.026294	nr database
comp30164_c0_seq2		-0.841342	0.558124	0.00270867	0.049457
comp48082_c0_seq16	histone deacetylase 11 (hydrolase activity)	-0.841601	0.558024	0.000301704	0.0103281	nr database
comp51184_c0_seq1	Uncharacterized protein with ionotropic glutamate receptor activity	-0.843728	0.557202	0.000319872	0.0108338	GO
comp20839_c0_seq1		-0.843971	0.557108	0.002245	0.0437737
comp43665_c0_seq2	midgut protein lsti201	-0.84413	0.557047	0.000527065	0.0156869	nr database
comp36896_c0_seq1	Uncharacterized protein with serine-type endopeptidase activity	-0.844867	0.556762	0.00259706	0.0479062	GO
comp51892_c0_seq3	Uncharacterized protein	-0.844925	0.55674	2.84478e-06	0.000282716	nr database
comp52748_c0_seq1		-0.846343	0.556193	0.00289705	0.0516167
comp48405_c0_seq2	udp-glucosyltransferase precursor	-0.846393	0.556173	0.00106875	0.0258093	nr database
comp43859_c0_seq2		-0.847451	0.555766	0.00246853	0.0465519
comp33849_c0_seq2	zinc carboxypeptidase a 1-like	-0.848894	0.55521	0.00239786	0.0457946	nr database
comp41375_c0_seq1	serine protease	-0.851798	0.554094	0.00082128	0.0213722	nr database
comp42407_c0_seq1	yellow-x	-0.855166	0.552802	0.00166499	0.0353962	nr database
comp46066_c0_seq1	Short-chain dehydrogenase/reductase (Uncharacterized protein)	-0.856267	0.55238	1.17405e-14	1.16276e-11	nr database
comp50446_c0_seq3	Uncharacterized protein involved with transmembrane transport	-0.856323	0.552358	0.00067242	0.0185519	GO
comp41697_c0_seq1	zinc carboxypeptidase a 1	-0.861842	0.55025	4.5967e-05	0.00247232	nr database
comp36235_c0_seq2	pdz and lim domain protein zasp-like (with zinc ion binding)	-0.862193	0.550116	2.72193e-07	3.83219e-05	nr database
comp51606_c1_seq1		-0.863112	0.549765	0.000631667	0.0178213
comp83932_c0_seq1		-0.863749	0.549523	0.00252254	0.047076
comp29673_c0_seq1	Uncharacterized protein with sequence-specific DNA binding transcription factor activity	-0.864412	0.54927	0.000317325	0.0107729	GO
comp46929_c0_seq1	proclotting enzyme	-0.864603	0.549197	0.000560739	0.0163835	nr database
comp47871_c1_seq1		-0.866394	0.548516	0.00301214	0.053095
comp24102_c0_seq1	Uncharacterized protein with Rho guanyl-nucleotide exchange factor activity	-0.866718	0.548393	0.000172922	0.00671528	GO
comp50628_c0_seq1	Uncharacterized protein involved in epidermis morphogenesis	-0.873644	0.545767	0.000371057	0.0122215	GO
comp51748_c0_seq2	Uncharacterized protein	-0.873868	0.545682	0.000416523	0.0132534	nr database
comp51398_c0_seq1	Uncharacterized protein	-0.873969	0.545644	0.000669032	0.0185038	nr database
comp52886_c0_seq1		-0.875228	0.545168	0.00171675	0.036255
comp26220_c0_seq1		-0.876876	0.544545	0.000947185	0.0234518
comp39582_c0_seq12		-0.878988	0.543749	0.00213366	0.0424088
comp44239_c2_seq1	luciferin regenerating enzyme ( with oxidoreductase activity)	-0.87959	0.543522	0.00214576	0.0425422	nr database
comp8120_c0_seq1		-0.881227	0.542906	0.00236699	0.0454613
comp42306_c0_seq1	cytochrome p450	-0.88288	0.542284	0.000112223	0.00478923	nr database
comp50732_c1_seq2	Uncharacterized protein	-0.886607	0.540885	0.000668162	0.0185038	nr database
comp41389_c0_seq2	riboflavin transporter 2-a-like	-0.891774	0.538951	4.89134e-05	0.00261123	nr database
comp52772_c0_seq1	Uncharacterized protein involved in lipid metabolic process	-0.891843	0.538925	0.000936606	0.0232669	GO
comp46689_c0_seq2	Uncharacterized protein	-0.894799	0.537822	0.00145428	0.0322309	nr database
comp50432_c0_seq1	Uncharacterized protein involved in UMP biosynthetic process	-0.897139	0.536951	1.57623e-05	0.00107277	GO
comp41269_c0_seq1	bel12_ag transposon polyprotein	-0.899994	0.535889	0.000822605	0.0213722	nr database
comp28212_c0_seq1		-0.901265	0.535417	5.68171e-05	0.00291922
comp32627_c0_seq1		-0.901801	0.535218	0.000206609	0.0077266
comp32099_c0_seq1		-0.902621	0.534914	0.00116268	0.027394
comp49314_c0_seq2		-0.903261	0.534677	0.00102486	0.0250086
comp48260_c0_seq1	pollen-specific leucine-rich repeat extensin-like protein 1- partial	-0.903329	0.534652	0.00282786	0.0508573	nr database
comp49706_c0_seq1	cation transport regulator-like protein 1-like	-0.905749	0.533756	1.11596e-07	1.78064e-05	nr database
comp51010_c0_seq5	Uncharacterized protein involved in metal ion binding	-0.905929	0.533689	0.00153811	0.0334414	GO
comp36961_c0_seq1	cellular retinoic acid binding protein	-0.908613	0.532697	7.01723e-09	1.69218e-06	nr database
comp39147_c1_seq2	15-hydroxyprostaglandin dehydrogenase (with oxidoreductase activity)	-0.912122	0.531403	0.00123593	0.0286201	nr database
comp50711_c0_seq1	Uncharacterized protein	-0.912345	0.531321	1.17911e-06	0.000133854	nr database
comp46063_c0_seq1	alpha-tocopherol transfer	-0.912818	0.531147	0.0029703	0.0525632	nr database
comp46855_c0_seq7	titin-like isoform x2	-0.913263	0.530983	0.00059674	0.0172598	nr database
comp21908_c0_seq2	luciferin 4-monooxygenase-like	-0.913996	0.530713	0.000210174	0.00784967	nr database
comp44797_c0_seq1	amp dependent coa ligase	-0.915021	0.530336	4.09677e-05	0.00224978	nr database
comp23393_c0_seq1		-0.918796	0.52895	0.0013919	0.0311324
comp47068_c0_seq1	lethal isoform f	-0.920556	0.528305	4.26923e-07	5.67669e-05	nr database
comp46750_c0_seq1	Uncharacterized protein (Fragment)	-0.920881	0.528186	0.000756412	0.0201717	nr database
comp4676_c0_seq1		-0.923502	0.527228	0.000426344	0.0134857
comp46781_c0_seq1	protein croquemort	-0.925072	0.526654	0.000259117	0.00922724	nr database
comp31559_c0_seq2		-0.925235	0.526595	0.00198783	0.0403194
comp46813_c0_seq2	macrophage mhc class i receptor 2-like protein	-0.925659	0.52644	2.19709e-06	0.000226988	nr database
comp51340_c0_seq4		-0.927532	0.525757	4.45006e-05	0.00241607
comp32943_c0_seq2		-0.928721	0.525324	4.87054e-06	0.000427789
comp46352_c0_seq2	Uncharacterized protein	-0.930055	0.524838	0.0018876	0.0389118	nr database
comp46636_c0_seq1	cubilin-like	-0.930945	0.524515	5.21519e-06	0.000455275	nr database
comp46194_c0_seq1	zinc carboxypeptidase a 1	-0.937444	0.522157	4.15513e-05	0.00227313	nr database
comp52514_c0_seq1	Uncharacterized protein	-0.938915	0.521625	7.88574e-08	1.38101e-05	nr database
comp36389_c0_seq1	beta- -glucan recognition protein	-0.939849	0.521287	0.0017939	0.0374054	nr database
comp42889_c0_seq1	serine protease	-0.940049	0.521215	3.45227e-05	0.00197122	nr database
comp19070_c0_seq1		-0.94108	0.520843	0.000502973	0.0152222
comp50690_c0_seq1	Uncharacterized protein	-0.942195	0.52044	0.000416474	0.0132534	nr database
comp73514_c0_seq1		-0.943128	0.520104	0.00210229	0.0419665
comp49786_c0_seq1	aminopeptidase n3	-0.943336	0.520029	6.27747e-05	0.00313557	nr database
comp38719_c0_seq1	Uncharacterized protein	-0.943588	0.519938	1.63264e-07	2.48101e-05	nr database
comp1553_c0_seq1		-0.945614	0.519209	1.22169e-07	1.91738e-05
comp38812_c0_seq1	Heat shock protein hsp21.4 (Uncharacterized protein)	-0.946888	0.51875	1.53076e-09	4.44091e-07	nr database
comp35596_c0_seq3		-0.950544	0.517437	0.000452144	0.0141152
comp49569_c0_seq6		-0.950713	0.517377	0.00252784	0.0470932
comp47854_c0_seq2	collagen alpha-2 chain-like	-0.951285	0.517172	0.00152906	0.0333456	nr database
comp34026_c0_seq1		-0.953519	0.516372	0.000683946	0.0187448
comp48842_c0_seq1	Acyl-CoA binding protein	-0.954898	0.515878	3.4e-06	0.000319122	nr database
comp48254_c0_seq1	Uncharacterized protein	-0.956688	0.515238	0.00301387	0.053095	nr database
comp35447_c0_seq1	maltase 1	-0.956839	0.515184	0.000802945	0.0210606	nr database
comp43583_c0_seq6		-0.958658	0.514535	0.000824371	0.0213722
comp45513_c0_seq1	hypothetical protein KGM_04063	-0.960007	0.514054	0.000950137	0.0234642	nr database
comp28056_c0_seq1		-0.961833	0.513404	3.758e-05	0.00208366
comp8445_c0_seq1		-0.96224	0.513259	0.000922154	0.023006
comp49468_c0_seq1	transcription factor ets	-0.962473	0.513177	0.000623315	0.01769	nr database
comp44351_c0_seq1	udp-glycosyltransferase ugt42a1	-0.962938	0.513011	7.16213e-05	0.00345407	nr database
comp63711_c0_seq1	Uncharacterized protein	-0.963952	0.512651	7.96012e-05	0.00368746	nr database
comp23624_c0_seq1	midgut carboxypeptidase	-0.96581	0.511991	0.000825078	0.0213722	nr database
comp37700_c0_seq1	Secreted protein acidic and rich in cysteine (Uncharacterized protein)	-0.967051	0.511551	5.20746e-11	2.16758e-08	nr database
comp52150_c0_seq1	Uncharacterized protein	-0.969519	0.510676	0.000565084	0.0164769	nr database
comp74506_c0_seq1	Heat shock cognate protein (Heat shock protein 70) (Uncharacterized protein)	-0.970023	0.510498	0.0025899	0.047805	nr database
comp16468_c0_seq1	lipase	-0.973039	0.509432	0.00250613	0.0468975	nr database
comp41941_c0_seq1	map kinase-interacting serine threonine-protein kinase 1	-0.973813	0.509159	1.64404e-05	0.00110842	nr database
comp46013_c0_seq1	Uncharacterized protein	-0.974395	0.508953	0.000140612	0.00572838	nr database
comp40841_c0_seq1	probable adenylate kinase isoenzyme	-0.97782	0.507746	0.000558604	0.0163474	nr database
comp50626_c0_seq1	Uncharacterized protein	-0.978865	0.507379	2.61564e-06	0.000262671	nr database
comp50456_c1_seq2	Uncharacterized protein involved in oxidation-reduction process	-0.97936	0.507205	0.000770708	0.0204806	GO
comp49189_c0_seq1	rnase h and integrase-like protein	-0.981391	0.506491	2.59328e-09	7.09348e-07	nr database
comp51486_c0_seq1		-0.981802	0.506347	0.000960679	0.0236635
comp33875_c0_seq1	Uncharacterized protein	-0.98338	0.505793	5.1742e-07	6.60481e-05	nr database
comp44442_c0_seq3	torso-like protein	-0.984519	0.505394	0.00237282	0.0454634	nr database
comp46848_c0_seq2	Uncharacterized protein involved in transport	-0.985646	0.504999	0.00013874	0.00566017	GO
comp28464_c0_seq1		-0.986252	0.504787	0.00314292	0.0547077
comp42821_c0_seq2		-0.988186	0.504111	0.000102299	0.00446499
comp52664_c0_seq1	Uncharacterized protein with homocysteine S-methyltransferase activity	-0.989468	0.503663	3.98932e-06	0.000363737	GO
comp81717_c0_seq1		-0.990369	0.503349	0.000651149	0.0181843
comp16698_c0_seq1	synaptotagmin-11 isoform 2 (with transporter activity)	-0.991777	0.502858	0.00131718	0.0300245	nr database
comp40426_c0_seq1	Uncharacterized protein involved in calcium ion binding	-0.99319	0.502366	5.41863e-05	0.00282961	GO
comp45524_c0_seq1	probable c-5 sterol desaturase 1-like	-0.994083	0.502055	9.23841e-05	0.00415839	nr database
comp43044_c0_seq1		-0.994905	0.501769	1.55733e-05	0.00106496
comp45524_c1_seq1	c-5 sterol desaturase erg32-like	-0.995897	0.501424	0.00049564	0.015056	nr database
comp30334_c0_seq1		-0.996578	0.501188	3.8402e-06	0.000352378
comp46994_c0_seq1	alanine aminotransferase	-0.997004	0.501039	1.45734e-12	8.90561e-10	nr database
comp34804_c0_seq1	bai1-associated protein 3-like	-0.997266	0.500948	2.75676e-05	0.00165989	nr database
comp30813_c0_seq1		-0.997692	0.500801	0.000950015	0.0234642
comp28805_c0_seq1		-0.997769	0.500774	0.00145698	0.0322389
comp49349_c0_seq2	inorganic phosphate cotransporter-like	-0.998642	0.500471	0.000183185	0.00706207	nr database
comp75414_c0_seq1		-0.999983	0.500006	0.000405252	0.0130015
comp37344_c0_seq1	cuticular protein analogous to peritrophins 3-a2 precursor	-1.00091	0.499685	0.0016142	0.0347017	nr database
comp50038_c0_seq1	Uncharacterized protein	-1.00312	0.49892	7.12759e-06	0.000583501	nr database
comp43224_c0_seq1	Uncharacterized protein involved in calcium ion binding	-1.00551	0.498095	0.00243802	0.0462622	GO
comp39913_c0_seq2	aminopeptidase n3c	-1.00653	0.497741	0.00171361	0.0362488	nr database
comp45339_c0_seq1	lysosomal pro-x carboxypeptidase-like	-1.00708	0.497552	0.000654263	0.0182261	nr database
comp4473_c0_seq1	udp-glycosyltransferase ugt33d3	-1.00885	0.496941	0.00193434	0.0396098	nr database
comp45113_c1_seq2	protein big brother-like ( with transcription coactivator activity)	-1.0097	0.49665	0.00249577	0.0468749	nr database
comp53035_c0_seq1		-1.01127	0.496108	0.00239734	0.0457946
comp11057_c0_seq1	proline-rich receptor-like protein kinase perk2-like (with sequence-specific DNA binding activity)	-1.01219	0.495795	0.00104063	0.0253119	nr database
comp29233_c0_seq2	lipase member h-a-like	-1.01362	0.4953	9.75512e-06	0.000739253	nr database
comp53085_c0_seq1		-1.01534	0.494713	3.97996e-06	0.000363737
comp36576_c0_seq1	Uncharacterized protein	-1.01726	0.494054	9.34057e-06	0.000721157	nr database
comp46050_c0_seq2	tau-like protein(Microtubule-associated protein)	-1.01905	0.493441	0.000588575	0.017058	nr database
comp43771_c0_seq1	glutathione s-transferase omega 3	-1.01996	0.49313	0.00310554	0.0542698	nr database
comp45431_c0_seq1	hypothetical protein KGM_05584	-1.0202	0.493047	3.13405e-05	0.00182526	nr database
comp40034_c0_seq7	cellular retinaldehyde binding protein	-1.02169	0.492539	0.00183812	0.0382002	nr database
comp48563_c0_seq1	udp-glucosyltransferase precursor	-1.02413	0.491705	7.40672e-05	0.00352101	nr database
comp47056_c0_seq1	hypothetical protein KGM_17725	-1.02645	0.490917	0.000298906	0.0102936	nr database
comp40995_c0_seq1	trypsin-like serine protease	-1.0268	0.490796	0.000100561	0.00440277	nr database
comp41261_c0_seq1	Uncharacterized protein	-1.02862	0.49018	9.17841e-05	0.00413835	nr database
comp49081_c0_seq1	tyrosine-protein kinase src42a	-1.03442	0.488211	3.27153e-06	0.000310105	nr database
comp38588_c0_seq1		-1.03531	0.487912	1.11249e-06	0.000126793
comp55930_c0_seq1		-1.03618	0.487618	0.000195923	0.00744324
comp33060_c0_seq1	Uncharacterized protein with transmembrane transport	-1.03687	0.487385	4.4675e-05	0.00242097	GO
comp44082_c0_seq2	hydroxybutyrate dehydrogenase ( involved in oxidation-reduction process)	-1.03689	0.487377	7.29546e-05	0.00349221	nr database
comp43607_c0_seq1	alpha-tocopherol transfer	-1.03943	0.486519	0.000231636	0.00848572	nr database
comp38356_c0_seq10		-1.04236	0.485534	0.000709251	0.019214
comp45693_c0_seq1	93 kda serpin	-1.04402	0.484975	0.00243292	0.0462142	nr database
comp49205_c0_seq2	Uncharacterized protein with metalloendopeptidase activity	-1.04504	0.484632	6.5509e-05	0.00323836	GO
comp51165_c0_seq1	Uncharacterized protein with transmembrane transport	-1.04523	0.484567	0.00102191	0.0250002	GO
comp44359_c0_seq1	antennal esterase cxe5 (with hydrolase activity)	-1.04532	0.484536	0.00124561	0.0287421	nr database
comp48202_c0_seq2		-1.05066	0.482749	0.00195235	0.0398249
comp41888_c0_seq1	transmembrane protein 132c-like	-1.0515	0.482465	9.5244e-05	0.00423919	nr database
comp48900_c0_seq7		-1.06273	0.478726	3.29171e-14	2.78063e-11
comp45461_c0_seq1	Uncharacterized protein with calcium channel activity	-1.07364	0.475119	0.000120621	0.00505744	GO
comp15670_c0_seq1		-1.07784	0.473738	0.000784853	0.0207185
comp15052_c0_seq1	carboxypeptidase a	-1.07914	0.473311	0.00101693	0.0249207	nr database
comp46615_c1_seq17	Uncharacterized protein with ionotropic glutamate receptor activity	-1.08009	0.472998	7.05625e-05	0.00341758	GO
comp48956_c0_seq18	Uncharacterized protein	-1.08259	0.47218	6.00481e-05	0.0030417	nr database
comp53563_c0_seq1		-1.08375	0.471801	0.000830656	0.0214737
comp30869_c0_seq1	Lacunin	-1.08775	0.470495	0.000164081	0.0064754	nr database
comp48079_c0_seq7		-1.08864	0.470204	0.000403881	0.0129898
comp31408_c0_seq1	chitin deacetylase 1	-1.08965	0.469876	0.000382607	0.0125016	nr database
comp25687_c0_seq1		-1.09332	0.468683	0.000288493	0.0100313
comp44487_c0_seq1		-1.0941	0.468429	0.00222504	0.0434544
comp43580_c0_seq5	myostatin	-1.09617	0.467758	1.73125e-06	0.00018416	nr database
comp37340_c0_seq2	Uncharacterized protein with nucleic acid binding	-1.09703	0.467479	8.92223e-11	3.5591e-08	GO
comp40099_c0_seq2	Uncharacterized protein	-1.09752	0.46732	8.84399e-07	0.000105837	nr database
comp32926_c0_seq1	Uncharacterized protein with serine-type peptidase activity	-1.10064	0.466311	3.60577e-05	0.0020346	GO
comp38110_c0_seq1	Glutathione S-transferase sigma (Uncharacterized protein)	-1.11253	0.462482	1.31084e-05	0.000948331	nr database
comp43104_c0_seq1	glutathione s-transferase	-1.11463	0.461809	2.09955e-07	3.07659e-05	nr database
comp48577_c0_seq2	zinc carboxypeptidase a 1-like	-1.1197	0.460191	3.98604e-13	2.79227e-10	nr database
comp22833_c0_seq1		-1.12094	0.459793	0.00217369	0.0428826
comp49002_c0_seq1	organic cation transporter	-1.12177	0.459531	0.00111304	0.0265072	nr database
comp42012_c0_seq3		-1.12876	0.457307	1.6787e-06	0.000180576
comp42621_c0_seq1	otopetrin	-1.13005	0.456899	1.05324e-06	0.00012247	nr database
comp48014_c1_seq1		-1.13189	0.456316	0.00245382	0.0463727
comp56266_c0_seq1		-1.13283	0.45602	0.00028099	0.00987172
comp21786_c0_seq1		-1.13404	0.455637	0.00117497	0.0275268
comp46265_c0_seq6		-1.13407	0.455629	2.9067e-06	0.000286885
comp30565_c0_seq1		-1.13426	0.45557	0.000362807	0.0120187
comp32374_c0_seq1	Uncharacterized protein	-1.1379	0.454421	0.0025431	0.0472142	nr database
comp47505_c0_seq1	hemolymph proteinase 9	-1.13926	0.453994	7.55295e-05	0.00356044	nr database
comp43221_c0_seq6		-1.14286	0.452862	0.000102009	0.00445935
comp47193_c0_seq1	zinc carboxypeptidase a 1	-1.14501	0.452185	2.62358e-08	5.58163e-06	nr database
comp42672_c0_seq1	serpin 1	-1.1459	0.451908	9.40713e-06	0.000722412	nr database
comp26629_c0_seq1		-1.14946	0.450794	0.000622406	0.01769
comp35468_c0_seq1		-1.14967	0.450729	9.87555e-05	0.00434366
comp49926_c0_seq1		-1.15071	0.450405	1.66525e-06	0.000179803
comp52410_c0_seq1	Uncharacterized protein with protein serine/threonine kinase activity	-1.15314	0.449646	1.13662e-08	2.59087e-06	GO
comp43038_c0_seq2	neutral lipase	-1.15324	0.449615	0.000182779	0.00705591	nr database
comp51763_c2_seq2	Uncharacterized protein with catalytic activity	-1.15738	0.448327	1.01711e-06	0.000118749	GO
comp47148_c0_seq1		-1.15747	0.448299	0.000185244	0.00713189
comp45575_c0_seq1	Acyl-coenzyme A oxidase	-1.16149	0.447049	0.000283981	0.00993417	nr database
comp42662_c0_seq1	uridine phosphorylase	-1.16285	0.446628	5.52856e-06	0.000475406	nr database
comp12644_c0_seq1	3-dehydroecdysone 3alpha-reductase ( involved in oxidation-reduction process)	-1.16895	0.444746	0.000165892	0.00652684	nr database
comp29320_c0_seq2		-1.16907	0.444707	0.000664954	0.0184523
comp49384_c0_seq1	cd63 antigen-like	-1.16998	0.444426	4.18606e-10	1.44853e-07	nr database
comp45126_c0_seq1	Mitochondrial aldehyde dehydrogenase (Uncharacterized protein)	-1.17239	0.443687	1.15677e-16	1.38432e-13	nr database
comp11670_c0_seq1		-1.17515	0.442837	0.00188862	0.0389118
comp40148_c0_seq1	abc transporter family c protein abcc2	-1.17602	0.442571	3.65003e-06	0.00033817	nr database
comp52974_c0_seq1		-1.17673	0.442353	4.20034e-07	5.63729e-05
comp1179_c0_seq1		-1.17811	0.441932	2.98586e-05	0.00175014
comp44243_c0_seq4	rna exonuclease 4 (with nucleic acid binding)	-1.17993	0.441374	3.3936e-05	0.00194159	nr database
comp52000_c0_seq5	Uncharacterized protein	-1.18008	0.441328	0.00225966	0.0439106	nr database
comp13899_c0_seq1	general transcription factor ii-i repeat domain-containing protein 2-like U	-1.18123	0.440975	0.00164777	0.0351863	nr database
comp48202_c1_seq1	Uncharacterized protein with hydrolase activity	-1.18453	0.439969	0.000333633	0.0111552	GO
comp12623_c0_seq1		-1.19164	0.437806	0.000294288	0.0101834
comp38450_c0_seq1	udp-glycosyltransferase ugt42a1	-1.19224	0.437623	8.07308e-06	0.000644089	nr database
comp47997_c0_seq1	PREDICTED: uncharacterized protein LOC101736981	-1.19301	0.43739	0.00120861	0.0281529	nr database
comp47740_c0_seq1	zinc carboxypeptidase a 1-like	-1.19612	0.436447	0.000215641	0.00801219	nr database
comp36227_c0_seq1		-1.19648	0.436338	0.00197507	0.0402024
comp18864_c0_seq1		-1.20226	0.434593	0.000238623	0.00869732
comp42603_c0_seq1	androgen-induced gene 1	-1.20326	0.434293	3.39682e-06	0.000319122	nr database
comp36075_c0_seq1	similar to cg6426 ( with lysozyme activity)	-1.20677	0.433238	0.000137484	0.00563571	nr database
comp40500_c0_seq1	n-acetylserotonin o-methyltransferase-like	-1.21047	0.432126	2.5482e-08	5.46171e-06	nr database
comp50733_c0_seq1	Uncharacterized protein associated with negative regulation of cell cycle (apoptosis)	-1.21111	0.431935	6.05449e-06	0.000512953	GO
comp46168_c0_seq1	Uncharacterized protein involved in sphingomyelin catabolic process	-1.21505	0.430758	0.00231236	0.0446927	GO
comp50599_c0_seq3		-1.21818	0.429823	8.92513e-06	0.000692807
comp12459_c0_seq1	neutral lipase	-1.2187	0.429668	3.14078e-05	0.00182526	nr database
comp45654_c0_seq4	Uncharacterized protein with transmembrane transport	-1.22431	0.428003	4.68966e-07	6.12235e-05	GO
comp41116_c0_seq1	Uncharacterized protein	-1.23028	0.426236	2.67099e-07	3.77898e-05	nr database
comp74866_c0_seq1	Uncharacterized protein with sulfuric ester hydrolase activity	-1.23084	0.42607	0.000608535	0.0174184	GO
comp53998_c0_seq1	Uncharacterized protein	-1.23086	0.426064	9.87159e-05	0.00434366	nr database
comp28545_c0_seq1		-1.23122	0.425958	1.38742e-05	0.000981479
comp50528_c0_seq2	Uncharacterized protein involved in carbohydrate metabolic process	-1.23202	0.425721	0.000199151	0.00748667	GO
comp42733_c0_seq1	Beta-1,3-glucan-binding protein (BGBP) (Beta-1,3-glucan recognition protein) (BetaGRP)	-1.23262	0.425543	0.000169989	0.00662449	nr database
comp34604_c0_seq1	diapausin precursor	-1.23686	0.424296	0.00107232	0.025859	nr database
comp50650_c2_seq4		-1.23765	0.424062	5.32955e-05	0.00280348
comp16365_c0_seq1	Cuticle protein LCP18 (LCP18) (Putative cuticle protein) (Uncharacterized protein)	-1.2448	0.421965	0.000480442	0.0147738	nr database
comp48615_c0_seq1	Uncharacterized protein	-1.24856	0.420868	1.99632e-05	0.00128916	nr database
comp48998_c1_seq5	Uncharacterized protein	-1.25187	0.419904	8.87509e-06	0.00069079	nr database
comp40529_c0_seq1	cyclic amp-regulated protein	-1.25429	0.419199	5.89416e-09	1.47205e-06	nr database
comp50127_c0_seq1	Uncharacterized protein	-1.25959	0.417661	0.000372543	0.0122283	nr database
comp31939_c0_seq7	Uncharacterized protein involved in transferring hexosyl groups	-1.26052	0.417394	9.08503e-05	0.00410269	GO
comp52608_c0_seq1	Uncharacterized protein with serine-type endopeptidase activity	-1.26354	0.416519	3.01752e-06	0.000291984	GO
comp45684_c0_seq1		-1.26678	0.415587	7.06884e-05	0.00341791
comp39139_c0_seq1	Uncharacterized protein	-1.26889	0.41498	5.98176e-06	0.000509799	nr database
comp11987_c0_seq1		-1.26911	0.414914	7.15966e-10	2.33673e-07
comp39429_c0_seq1	rna-directed dna polymerase from mobile element jockey-like	-1.26992	0.414684	5.00123e-07	6.44127e-05	nr database
comp24693_c0_seq1		-1.27064	0.414476	5.49109e-05	0.00285189
comp12576_c0_seq1	hatching enzyme-like protein	-1.27351	0.413653	0.00085743	0.0219095	nr database
comp45123_c0_seq1	Uncharacterized protein involved in chitin metabolic process	-1.27762	0.412476	1.05447e-05	0.000796986	GO
comp40439_c0_seq3	Uncharacterized protein involved in chitin metabolic process	-1.28634	0.409991	0.000245938	0.00887384	GO
comp14714_c0_seq2		-1.28696	0.409814	0.000167224	0.00654537
comp47105_c1_seq1	alpha-tocopherol transfer (with transporter activity)	-1.28713	0.409765	2.50979e-06	0.000252925	nr database
comp47680_c2_seq1		-1.29168	0.408476	5.10443e-08	9.64503e-06
comp44671_c0_seq1	Uncharacterized protein	-1.29432	0.407729	6.49636e-07	8.07714e-05	nr database
comp23804_c0_seq1		-1.29732	0.406881	0.00107859	0.0259289
comp44352_c0_seq1	prophenoloxidase activating factor	-1.30777	0.403945	0.00013858	0.00566017	nr database
comp45193_c0_seq1		-1.30853	0.403731	1.0801e-06	0.000125087
comp38790_c0_seq1	neutral lipase	-1.3186	0.400922	2.18102e-05	0.00137673	nr database
comp47221_c0_seq8		-1.32034	0.400441	6.56454e-10	2.19233e-07
comp34936_c0_seq1		-1.32176	0.400046	0.00301049	0.053095
comp26279_c0_seq2		-1.32459	0.399262	0.00293881	0.0521988
comp51423_c0_seq1	Uncharacterized protein with serine-type endopeptidase activity	-1.32556	0.398994	0.000106774	0.00460458	GO
comp38667_c0_seq1	Uncharacterized protein involved in chitin metabolic process	-1.32594	0.39889	0.000145154	0.00587474	GO
comp43960_c0_seq1	tetraspanin isoform b	-1.3268	0.398651	0.000335721	0.0112119	nr database
comp40108_c0_seq1	Uncharacterized protein with homocysteine S-methyltransferase activity	-1.32912	0.398011	3.13357e-11	1.3846e-08	GO
comp6589_c0_seq1		-1.33151	0.397351	0.0014927	0.0328268
comp73178_c0_seq1		-1.33198	0.397222	0.00134634	0.0303519
comp40694_c0_seq1	peroxidase-like	-1.33863	0.395395	0.00197646	0.0402024	nr database
comp11178_c0_seq1	neutral lipase	-1.34554	0.393507	2.04738e-08	4.52329e-06	nr database
comp43196_c0_seq1	cytochrome p450	-1.34915	0.392522	2.97744e-08	6.10822e-06	nr database
comp45224_c0_seq1	cd63 antigen-like	-1.35654	0.390519	2.84002e-05	0.00168529	nr database
comp47976_c0_seq1	toll-like receptor	-1.35689	0.390423	1.00178e-07	1.66313e-05	nr database
comp47386_c0_seq1	immune-related hdd1	-1.35767	0.390213	7.28034e-07	8.93583e-05	nr database
comp52644_c0_seq1	Uncharacterized protein involved in oxidation-reduction process	-1.36259	0.388884	2.99473e-06	0.000291984	GO
comp35486_c0_seq1	Uncharacterized protein with ATPase activity(atp-binding cassette sub-family g member 1-like)	-1.36657	0.387812	2.20908e-08	4.77044e-06	GO
comp31543_c0_seq2		-1.3677	0.387507	0.000167275	0.00654537
comp25354_c0_seq1		-1.37566	0.385377	0.00039834	0.0128452
comp52349_c0_seq1	Uncharacterized protein	-1.37657	0.385133	0.000513804	0.0154048	nr database
comp46353_c0_seq1	Uncharacterized protein with ATPase activity(atp-binding cassette sub-family g member 1-like)	-1.38314	0.383383	3.08411e-11	1.38404e-08	GO
comp50660_c0_seq2	Uncharacterized protein with triglyceride lipase activity	-1.38489	0.382917	0.000437279	0.0137755	GO
comp23644_c0_seq1	Pancreatic lipase 2	-1.38762	0.382196	3.61051e-07	4.93798e-05	nr database
comp22807_c0_seq1	Uncharacterized protein	-1.39319	0.380723	1.98908e-06	0.000209262	nr database
comp46077_c1_seq1	cytochrome p450 337b1	-1.39516	0.380203	0.000589412	0.017065	nr database
comp34052_c0_seq1		-1.40006	0.378913	2.07671e-05	0.0013284
comp45423_c0_seq1	Uncharacterized protein	-1.40754	0.376954	0.00127591	0.0293163	nr database
comp37913_c0_seq1	heat shock protein	-1.41037	0.376214	0.000705883	0.0191442	nr database
comp58241_c0_seq1	Uncharacterized protein with sulfuric ester hydrolase activity	-1.41123	0.375991	7.80441e-05	0.00363881	GO
comp30111_c0_seq1	cuticular protein rr-1 motif 32	-1.4151	0.374984	0.000422194	0.0133692	nr database
comp50788_c0_seq2		-1.4158	0.374802	0.000251794	0.00901717
comp38694_c0_seq1	Uncharacterized protein with serine-type endopeptidase activity(chymotrypsin-like protease)	-1.41911	0.373943	8.89396e-11	3.5591e-08	GO
comp52891_c0_seq1		-1.42567	0.372247	2.39657e-05	0.00148025
comp42755_c0_seq2	Uncharacterized protein with protease inhibitor activity(serine protease inhibitor 5)	-1.42705	0.371891	0.00045125	0.0141027	GO
comp35312_c0_seq1		-1.42858	0.371497	1.61386e-05	0.00109063
comp35293_c0_seq1		-1.43648	0.369467	3.1458e-05	0.00182526
comp41843_c0_seq1		-1.44373	0.367615	0.000486364	0.0148447
comp50784_c1_seq4		-1.44738	0.366687	4.27717e-09	1.09683e-06
comp41111_c0_seq4	pdz and lim domain protein 3-like isoform x1	-1.4635	0.362614	3.74382e-09	9.77511e-07	nr database
comp50650_c0_seq1		-1.46918	0.361187	6.25869e-06	0.000525602
comp12018_c0_seq1	beta-glucosidase precursor	-1.46924	0.361172	1.37951e-06	0.000152389	nr database
comp44264_c0_seq1		-1.4758	0.359534	1.85363e-12	1.06476e-09
comp28852_c0_seq1	beta-glucosidase precursor	-1.47835	0.358898	0.000718903	0.0194422	nr database
comp43038_c1_seq1	pancreatic triacylglycerol lipase-like	-1.48549	0.357128	0.000297341	0.0102644	nr database
comp46278_c0_seq2	Uncharacterized protein involved in response to oxidative stress(chorion peroxidase-like)	-1.50036	0.353465	0.00047777	0.014739	GO
comp40358_c0_seq1		-1.50302	0.352814	6.10242e-10	2.06197e-07
comp42732_c0_seq2	hydroxybutyrate dehydrogenase	-1.50509	0.352307	7.61626e-05	0.00357429	nr database
comp41656_c0_seq1	Uncharacterized protein with triglyceride lipase activity	-1.51765	0.349254	2.15832e-17	2.81769e-14	GO
comp51650_c0_seq1	Uncharacterized protein cell adhesion	-1.51805	0.349158	5.98076e-05	0.00303487	GO
comp50131_c0_seq2	Uncharacterized protein	-1.51891	0.348951	1.04783e-07	1.70026e-05	nr database
comp43533_c0_seq1	Uncharacterized protein involved in carbohydrate metabolic process; hydrolase activity	-1.52404	0.347711	1.49412e-06	0.000163166	GO
comp47945_c0_seq1	cytochrome p450 6k1-like	-1.52821	0.346706	1.80863e-11	8.80436e-09	nr database
comp52735_c0_seq1	Uncharacterized protein involved in lipid metabolic process	-1.52886	0.346552	1.08922e-07	1.7575e-05	GO
comp47052_c0_seq1	hemocyte protein-glutamine gamma-glutamyltransferase-like	-1.53402	0.345314	4.30685e-05	0.00234719	nr database
comp12239_c0_seq1	endonuclease-reverse transcriptase	-1.53544	0.344975	1.51883e-05	0.00104359	nr database
comp40443_c0_seq1	Uncharacterized protein with chitin binding activity(cuticular protein analogous to peritrophins 3-e)	-1.54505	0.342683	1.91288e-05	0.00125148	GO
comp40501_c0_seq2		-1.54848	0.341869	5.57207e-05	0.00288873
comp38141_c0_seq1	pantothenate kinase 4	-1.55134	0.341192	3.22364e-06	0.000309203	nr database
comp49332_c0_seq5	Uncharacterized protein with chitin binding activity	-1.55534	0.340248	1.30643e-05	0.000947521	GO
comp38022_c0_seq1	organic cation transporter	-1.56554	0.337852	3.67443e-05	0.00205718	nr database
comp44958_c0_seq1	c-type lectin	-1.5747	0.335713	0.000271229	0.00956998	nr database
comp42308_c0_seq1	neutral lipase	-1.59218	0.331669	1.45758e-09	4.27176e-07	nr database
comp50784_c0_seq1		-1.59416	0.331216	1.97401e-11	9.44928e-09
comp42061_c0_seq1	peritrophic membrane chitin binding protein	-1.6012	0.329602	9.44231e-06	0.00072318	nr database
comp40180_c0_seq1		-1.60994	0.327611	1.14822e-05	0.000847762
comp11420_c0_seq1	dimboa-induced cytochrome p450	-1.61078	0.327421	2.26623e-11	1.06702e-08	nr database
comp33176_c0_seq1	Neurotransmitter gated ion channel	-1.61208	0.327127	2.84904e-05	0.00168716	nr database
comp45643_c0_seq1	organic cation transporter	-1.62509	0.324191	1.40701e-07	2.14951e-05	nr database
comp36880_c0_seq1	Acyl-coenzyme A oxidase	-1.62566	0.324062	4.15454e-05	0.00227313	nr database
comp39487_c0_seq2	Uncharacterized protein	-1.63846	0.321199	2.22481e-06	0.00022821	nr database
comp14573_c0_seq1	organic cation transporter	-1.64876	0.318914	3.67142e-05	0.00205718	nr database
comp44549_c0_seq1	Uncharacterized protein involved in transmembrane transport(sv2-like protein 1)	-1.65432	0.317688	8.08424e-11	3.31696e-08	GO
comp38911_c0_seq2		-1.66631	0.315059	3.98789e-05	0.00219839
comp43591_c0_seq1	beta-glucosidase precursor	-1.68164	0.311729	1.26896e-09	3.79643e-07	nr database
comp15788_c0_seq1	Uncharacterized protein with sulfotransferase activity	-1.68587	0.310816	1.31209e-06	0.000146064	GO
comp28991_c0_seq1	Uncharacterized protein with chitin binding activity	-1.68731	0.310506	2.87076e-06	0.000284314	GO
comp10987_c0_seq1	Uncharacterized protein	-1.71174	0.305291	1.11403e-08	2.55967e-06	nr database
comp43922_c0_seq1	Uncharacterized protein with chitin binding activity	-1.73344	0.300734	4.84973e-13	3.3164e-10	GO
comp39405_c0_seq2	Uncharacterized protein	-1.73781	0.299825	4.96034e-07	6.44127e-05	nr database
comp48330_c0_seq1	Uncharacterized protein with peroxidase activity	-1.74492	0.298351	3.23622e-05	0.00187017	GO
comp26059_c0_seq1		-1.74873	0.297564	7.76443e-06	0.000627717
comp37237_c0_seq1	Uncharacterized protein	-1.77911	0.291363	6.87037e-05	0.00334447	nr database
comp48846_c0_seq1	n-acetylneuraminate lyase-like	-1.7829	0.290599	1.02175e-17	1.39742e-14	nr database
comp34706_c0_seq1	Uncharacterized protein with chitin binding activity	-1.78427	0.290323	7.18548e-07	8.85992e-05	GO
comp48170_c0_seq6	Uncharacterized protein with chromatin binding activity	-1.79557	0.288057	2.88144e-09	7.80735e-07	GO
comp53866_c0_seq1		-1.79597	0.287978	1.34307e-06	0.000148935
comp45975_c0_seq2	cytochrome p450 4c21-like	-1.79735	0.287702	6.01479e-06	0.000511097	nr database
comp37936_c0_seq1	luciferin 4-monooxygenase-like	-1.90112	0.267735	8.69946e-06	0.00067896	nr database
comp40540_c0_seq2		-1.90376	0.267246	7.80157e-08	1.37466e-05
comp35187_c0_seq3	Uncharacterized protein with cysteine biosynthetic process from serine; transferase activity	-1.9474	0.259283	4.98119e-07	6.44127e-05	GO
comp21130_c0_seq1	acyl- delta desaturase-like	-1.94755	0.259256	2.05005e-12	1.1323e-09	nr database
comp41151_c0_seq1	phosphatidylethanolamine-binding protein	-1.96448	0.256232	2.98735e-17	3.73042e-14	nr database
comp29534_c0_seq1		-1.96615	0.255935	4.9435e-08	9.4028e-06
comp64021_c0_seq1		-2.01109	0.248086	4.1337e-08	8.13179e-06
comp44745_c0_seq1	Uncharacterized protein with hydrolase activity; lipid metabolic process	-2.06201	0.239482	6.89957e-10	2.27773e-07	GO
comp43983_c0_seq1	Uncharacterized protein	-2.07111	0.237976	1.29148e-29	3.70925e-26	nr database
comp28154_c0_seq1		-2.08023	0.236477	3.99327e-08	7.96463e-06
comp50025_c0_seq7	Arylphorin (Uncharacterized protein)	-2.09388	0.23425	2.47555e-06	0.000250353	nr database
comp37063_c0_seq1		-2.11308	0.231153	2.93987e-09	7.89123e-07
comp45859_c0_seq2	Uncharacterized protein	-2.12001	0.230045	2.20291e-27	4.86691e-24	nr database
comp53667_c0_seq1		-2.13353	0.227899	5.65596e-09	1.42495e-06
comp16572_c0_seq1		-2.14623	0.225902	7.07013e-09	1.69218e-06
comp30405_c0_seq1	acyl- desaturase	-2.19508	0.218382	3.39032e-11	1.45333e-08	nr database
comp31229_c0_seq1		-2.19554	0.218311	7.42533e-10	2.39621e-07
comp38564_c0_seq1		-2.22534	0.213848	2.00689e-09	5.59611e-07
comp33433_c0_seq1	Sex-specific storage-protein 2 (SP 2) (Arylphorin)	-2.22905	0.213299	1.38905e-07	2.14488e-05	nr database
comp57132_c0_seq1	Uncharacterized protein with stearoyl-CoA 9-desaturase activity	-2.24029	0.211643	1.39603e-09	4.13354e-07	GO
comp41249_c0_seq2	Chemosensory protein 7 (Chemosensory protein11)	-2.25779	0.209092	9.88603e-08	1.65751e-05	nr database
comp58448_c0_seq1	Uncharacterized protein with stearoyl-CoA 9-desaturase activity	-2.29177	0.204225	1.61742e-09	4.6454e-07	GO
comp48950_c0_seq2	takeout jhbp like protein	-2.298	0.203344	3.62791e-43	2.08394e-39	nr database
comp39976_c0_seq1	Uncharacterized protein with transmembrane transporter activity(organic cation transporter)	-2.41268	0.187807	8.47451e-15	8.69273e-12	GO
comp38464_c0_seq1		-2.4369	0.184681	2.15967e-09	5.96423e-07
comp36687_c0_seq1		-2.53796	0.172186	3.28707e-11	1.43042e-08
comp41864_c0_seq1	Uncharacterized protein with stearoyl-CoA 9-desaturase activity	-2.83426	0.140218	2.03718e-24	3.90066e-21	GO
comp46298_c0_seq1		-2.93218	0.131016	5.81577e-12	3.09323e-09
comp52754_c0_seq1		-5.94301	0.0162546	2.46218e-07	6.21983e-05
comp32281_c0_seq1		-6.88572	0.0084565	4.88534e-05	0.00525927	nr database
