# Supplementary material for: Transcriptional analysis of susceptible and resistant European corn borer strains and their response to Cry1F protoxin
Source: BMC Genomics. 2015 Jul 29;16(1):558. doi: 10.1186/s12864-015-1751-6 (PMC4518661; doi:10.1186/s12864-015-1751-6)
Supplement: Additional file 3: Table S2. — Genes differentially expressed in Cry1F protoxin challenged resistant larvae when compared to control resistant larvae. [file 12864_2015_1751_MOESM3_ESM.xlsx]

## Sheet: Sheet1
Table S2 : Genes differentially expressed in Cry1F protoxin challenged resistant larvae when compared to control resistant larvae
Transcript ID	Protein name	log2FC(bt/non bt)	FC (bt/non bt)	PValue	FDR	Annotation
comp11106_c0_seq1		1.44028	2.71373	0.000222106	0.0459571
comp47413_c0_seq1		1.37919	2.60122	0.000224681	0.0459571
comp35779_c0_seq1		0.974905	1.96551	2.35506e-05	0.0159916
comp51232_c0_seq3	Uncharacterized protein with serine-type endopeptidase activity	0.925688	1.89959	4.99863e-07	0.00201932	GO
comp45695_c0_seq1	Uncharacterized protein with oxidoreductase activity	0.92189	1.8946	0.000110762	0.0319607	GO
comp38176_c0_seq1	retinol dehydrogenase 13-like	0.915409	1.8861	1.28042e-05	0.0121708	nr
comp32943_c0_seq2		0.901366	1.86783	7.56053e-06	0.00872648
comp33902_c0_seq1		0.873175	1.83169	2.5604e-06	0.0051717
comp30308_c0_seq1		0.841967	1.79249	0.00011711	0.0320743
comp38719_c0_seq1	Uncharacterized protein with lipid binding; transporter activity	0.822095	1.76797	5.03615e-06	0.0067816	GO
comp35989_c0_seq5		0.811563	1.75511	3.4604e-05	0.0192175
comp46721_c0_seq2	luciferin 4-monooxygenase-like	0.764382	1.69864	0.000197944	0.0445645	nr
comp35495_c0_seq1		0.708671	1.6343	1.62496e-05	0.0138198
comp43598_c0_seq1		0.55405	1.4682	0.000185202	0.0433722
comp43021_c0_seq2		0.545444	1.45947	3.01537e-05	0.0187405
comp39102_c0_seq2		0.504645	1.41877	4.215e-05	0.0205774
comp44412_c1_seq1	kynurenine aminotransferase	0.471785	1.38682	6.23382e-05	0.0239839	nr
comp43357_c0_seq2	say domain-containing protein 1-like	0.448199	1.36434	8.91898e-06	0.00960812	nr
comp11418_c0_seq1		0.419153	1.33714	7.82623e-05	0.0264923
comp35951_c0_seq1	Suppressor of Lec15 glycosylation mutation-like protein (Uncharacterized protein)	0.409119	1.32788	0.000105336	0.0309477	nr
comp40920_c0_seq3		0.404566	1.32369	0.000242283	0.048249
comp49467_c0_seq1		0.389307	1.30976	0.000145924	0.0374285
comp37822_c0_seq1	adp-ribosylation factor-like protein 6-interacting protein 1-like	0.378909	1.30036	0.000158565	0.038822	nr
comp37746_c0_seq2		0.35407	1.27816	7.71468e-05	0.0264923
comp15914_c0_seq1	Uncharacterized protein with dolichyl-diphosphooligosaccharide-protein glycotransferase activity	0.332205	1.25894	8.9657e-05	0.0289059	GO
comp49074_c0_seq2	mixed-lineage leukemia protein	-0.345861	0.786838	0.000145147	0.0374285	nr
comp41492_c0_seq1	PI3K protein (Pi3k) (Uncharacterized protein)	-0.347574	0.785904	4.22529e-05	0.0205774	nr
comp52259_c1_seq3		-0.371953	0.772736	7.8695e-05	0.0264923
comp51997_c0_seq1	Uncharacterized protein with exonuclease activity	-0.391848	0.762153	0.000198567	0.0445645	GO
comp51810_c0_seq3	Uncharacterized protein with intracellular protein transport	-0.430195	0.742161	0.000170194	0.0410472	GO
comp50197_c0_seq12		-0.448134	0.73299	4.32967e-05	0.0205774
comp52495_c0_seq1	Uncharacterized protein with zinc ion binding activity	-0.463493	0.725228	1.77845e-05	0.014369	GO
comp43567_c0_seq1	toll-interacting protein	-0.465948	0.723995	0.000212611	0.0458077	nr
comp48925_c0_seq3	Uncharacterized protein	-0.474876	0.719529	0.000224533	0.0459571	nr
comp43157_c0_seq1	Uncharacterized protein with protein transport activity(charged multivesicular body protein 4b-like)	-0.475657	0.719139	4.90836e-05	0.0220317	GO
comp52507_c0_seq2	Uncharacterized protein	-0.480072	0.716942	5.96366e-08	0.000963668	nr
comp46085_c0_seq1	Uncharacterized protein	-0.481954	0.716007	9.56847e-05	0.0289059	nr
comp51637_c0_seq1	Uncharacterized protein with GTPase activity	-0.482423	0.715775	0.000148603	0.0374314	GO
comp46613_c0_seq3	synapse-associated protein of 47 kda-like	-0.482536	0.715718	4.85312e-05	0.0220317	nr
comp50303_c0_seq1	Uncharacterized protein	-0.486467	0.713771	0.000236981	0.0478673	nr
comp48935_c0_seq1		-0.489018	0.71251	0.00022299	0.0459571
comp47533_c0_seq1		-0.498823	0.707684	0.000259597	0.0499384
comp42231_c0_seq1		-0.502866	0.705704	7.27314e-05	0.0264923
comp49911_c0_seq1	amyloid protein-binding protein 2	-0.514533	0.700019	3.20797e-05	0.0190558	nr
comp50194_c0_seq1	Uncharacterized protein	-0.514749	0.699915	5.94335e-05	0.0234241	nr
comp11711_c0_seq1	endonuclease-reverse transcriptase	-0.523905	0.695487	0.000115457	0.0320743	nr
comp49196_c0_seq1		-0.525806	0.694571	0.000176114	0.0418504
comp52283_c0_seq1	Survivin-1 (Uncharacterized protein)	-0.532703	0.691259	3.87985e-05	0.020224	nr
comp52224_c0_seq5		-0.556046	0.680164	2.29108e-05	0.0159916
comp41839_c0_seq1	lysine-specific demethylase lid-like isoform 1	-0.608147	0.656039	5.14485e-05	0.0220409	nr
comp39239_c0_seq1	signal-induced proliferation-associated 1-like protein 2-like (with GTPase activator activity)	-0.610196	0.655108	0.000150569	0.0374314	nr
comp44947_c0_seq2	Uncharacterized protein	-0.615362	0.652766	9.22083e-05	0.0289059	nr
comp44328_c0_seq1	forkhead box protein k1	-0.619343	0.650967	2.37513e-05	0.0159916	nr
comp52485_c0_seq1	Uncharacterized protein with ATPase activity, coupled to transmembrane movement of substance	-0.634673	0.644087	7.67959e-05	0.0264923	GO
comp40273_c0_seq1	an1-type zinc finger protein 4-like	-0.639483	0.641943	0.000244843	0.048249	nr
comp47059_c0_seq1	Uncharacterized protein with Rab GTPase activator activity	-0.644922	0.639527	1.85224e-06	0.0049884	GO
comp45032_c0_seq1	phosphatidate phosphatase ppapdc1a-like	-0.646523	0.638818	4.72618e-07	0.00201932	nr
comp39180_c0_seq1	f-box wd repeat-containing protein 1a-like	-0.649169	0.637647	7.48173e-05	0.0264923	nr
comp51752_c1_seq1	Uncharacterized protein with protein tyrosine phosphatase activit	-0.665006	0.630686	8.87517e-05	0.0289059	GO
comp52555_c0_seq1	Uncharacterized protein	-0.677997	0.625032	6.47556e-06	0.00804912	nr
comp50852_c0_seq2	Uncharacterized protein with isoprenoid biosynthetic process; transferase activity	-0.685045	0.621986	0.000119297	0.0321286	GO
comp45830_c0_seq1	serine threonine-protein phosphatase 4 catalytic subunit	-0.686422	0.621393	9.65976e-05	0.0289059	nr
comp33262_c0_seq6	hypothetical protein KGM_10851	-0.691165	0.619353	1.99045e-05	0.015316	nr
comp42566_c0_seq1	integrin beta pat-3	-0.698372	0.616267	4.51903e-06	0.00663845	nr
comp50547_c0_seq3		-0.702175	0.614645	2.28376e-06	0.0051717
comp46471_c0_seq3	gtp-binding protein rheb homolog	-0.74906	0.594991	0.000205289	0.0454419	nr
comp47342_c0_seq1	btb poz and math domain-containing protein 2-like isoform x1	-0.770209	0.586333	0.000115655	0.0320743	nr
comp46391_c0_seq1	syndecan binding protein	-0.77584	0.584049	3.49738e-06	0.00627935	nr
comp51433_c0_seq3	Uncharacterized protein	-0.778931	0.582798	0.000258949	0.0499384	nr
comp51738_c0_seq15	Uncharacterized protein with nucleotidyltransferase activity	-0.794268	0.576636	3.56782e-05	0.0192175	GO
comp49548_c0_seq3	Uncharacterized protein	-0.805111	0.572318	0.000208708	0.0455745	nr
comp49354_c0_seq2	Uncharacterized protein with ATP binding; protein serine/threonine kinase activity	-0.829534	0.562711	5.1832e-05	0.0220409	GO
comp48904_c0_seq1	sequestosome 1	-0.834381	0.560824	5.79321e-05	0.0234241	nr
comp50638_c0_seq5	Uncharacterized protein	-0.886393	0.540965	9.37197e-05	0.0289059	nr
comp49630_c0_seq1	Uncharacterized protein with cation-transporting ATPase activity	-0.89283	0.538557	3.30195e-05	0.0190558	GO
comp47374_c0_seq2	Uncharacterized protein	-0.92398	0.527053	1.32476e-06	0.00428135	nr
comp52164_c0_seq6	Uncharacterized protein	-0.995183	0.501672	5.8351e-05	0.0234241	nr
comp47360_c0_seq13		-0.996844	0.501095	1.06248e-05	0.0107304
comp51597_c0_seq1	Uncharacterized protein with GTPase activity	-1.00823	0.497157	2.60984e-05	0.0168689	GO
comp27489_c0_seq1	gag-pol polyprotein	-1.01314	0.495467	0.000144654	0.0374285	nr
comp35428_c0_seq1		-1.10656	0.464401	0.000197287	0.0445645
comp51844_c0_seq1	Uncharacterized protein with helicase activity	-1.22148	0.428841	1.47647e-07	0.00119292	GO
comp52105_c1_seq1	Uncharacterized protein	-1.54281	0.343215	1.48512e-05	0.0133323	nr
comp48986_c0_seq1		-1.86728	0.27409	4.02152e-06	0.00649838
