# Supplementary material for: Transcriptional analysis of susceptible and resistant European corn borer strains and their response to Cry1F protoxin
Source: BMC Genomics. 2015 Jul 29;16(1):558. doi: 10.1186/s12864-015-1751-6 (PMC4518661; doi:10.1186/s12864-015-1751-6)
Supplement: Additional file 4: Table S3. — Genes responding to Cry1F protoxin in both susceptible and resistant strains. [file 12864_2015_1751_MOESM4_ESM.xlsx]

## Sheet: S3
Table S3 : Genes responding to Cry1F protoxin in both susceptible and resistant strains
Transcript ID	Protein name	log2FC	FC	PValue	FDR	Annotation
comp43641_c0_seq1	Uncharacterized protein with transmembrane transporter activity	1.9	3.73213	0	0.01	GO
comp48632_c0_seq1		1.6	3.03143	0	0.05
comp13312_c0_seq1	Uncharacterized protein Involved in biosynthetic process; pyridoxal phosphate binding	1	2	0	0.03	GO
comp11114_c0_seq1		1	2	0	0.01
comp36011_c0_seq2	Uncharacterized protein	0.9	1.86607	0	0.03	nr
comp45695_c0_seq1	Uncharacterized protein Involved in oxidation-reduction process; oxidoreductase activity	0.9	1.86607	0	0.03	GO
comp38176_c0_seq1	Uncharacterized protein Involved in oxidation-reduction process; oxidoreductase activity	0.9	1.86607	0	0.01	GO
comp51232_c0_seq3	Uncharacterized protein with proteolysis; serine-type endopeptidase activity	0.9	1.86607	0	0	GO
comp35779_c0_seq1		0.9	1.86607	0	0.02
comp35989_c0_seq5		0.8	1.7411	0	0.02
comp24947_c0_seq1		0.8	1.7411	0	0.04
comp30308_c0_seq1		0.8	1.7411	0	0.03
comp32943_c0_seq2		0.8	1.7411	0	0.03
comp33902_c0_seq1		0.8	1.7411	0	0.01
comp38719_c0_seq1	Uncharacterized protein with lipid binding; transporter activity	0.7	1.6245	0	0.02	GO
comp35495_c0_seq1		0.7	1.6245	0	0.01
comp43021_c0_seq2		0.6	1.51572	0	0.01
comp44412_c1_seq1	Uncharacterized protein Involved in biosynthetic process; pyridoxal phosphate binding	0.5	1.41421	0	0.03	GO
comp43598_c0_seq1		0.5	1.41421	0	0.05
comp39102_c0_seq2		0.5	1.41421	0	0.02
comp37822_c0_seq1	adp-ribosylation factor-like protein 6-interacting protein 1-like	0.4	1.31951	0	0.04	nr
comp35951_c0_seq1	Suppressor of Lec15 glycosylation mutation-like protein (Uncharacterized protein)	0.4	1.31951	0	0.03	nr
comp43357_c0_seq2	Uncharacterized protein	0.4	1.31951	0	0.01	nr
comp11418_c0_seq1		0.4	1.31951	0	0.03
comp15914_c0_seq1	Uncharacterized protein with dolichyl-diphosphooligosaccharide-protein glycotransferase activity; oligosaccharyltransferase complex	0.3	1.23114	0	0.03	GO
comp37746_c0_seq2		0.3	1.23114	0	0.03
comp41492_c0_seq1	PI3K protein (Pi3k) (Uncharacterized protein)	-0.3	0.812252	0	0.02	nr
comp49074_c0_seq2	Uncharacterized protein	-0.3	0.812252	0	0.03	nr
comp52221_c0_seq3	Uncharacterized protein	-0.4	0.757858	0	0.05	nr
comp38206_c0_seq1	Uncharacterized protein	-0.4	0.757858	0	0.05	nr
comp50641_c0_seq1	Uncharacterized protein part ofcullin-RING ubiquitin ligase complex; ubiquitin-dependent protein catabolic process	-0.4	0.757858	0	0.05	GO
comp51997_c0_seq1	Uncharacterized protein with exonuclease activity; nucleic acid binding	-0.4	0.757858	0	0.05	GO
comp51810_c0_seq3	Uncharacterized protein with Invovled in intracellular protein transport; nucleus	-0.4	0.757858	0	0.03	GO
comp49740_c2_seq1		-0.4	0.757858	0	0.05
comp50197_c0_seq12		-0.4	0.757858	0	0.02
comp52259_c1_seq3		-0.4	0.757858	0	0.03
comp11711_c0_seq1	endonuclease-reverse transcriptase	-0.5	0.707107	0	0.03	nr
comp52283_c0_seq1	Survivin-1 (Uncharacterized protein) acid-amino acid ligase activity	-0.5	0.707107	0	0.02	nr
comp50303_c0_seq1	Uncharacterized protein	-0.5	0.707107	0	0.03	nr
comp50194_c0_seq1	Uncharacterized protein	-0.5	0.707107	0	0.03	nr
comp49911_c0_seq1	Uncharacterized protein	-0.5	0.707107	0	0.02	nr
comp48925_c0_seq3	Uncharacterized protein	-0.5	0.707107	0	0.04	nr
comp46613_c0_seq3	Uncharacterized protein	-0.5	0.707107	0	0.02	nr
comp43157_c0_seq1	Uncharacterized protein Involved in protein transport	-0.5	0.707107	0	0.02	GO
comp52507_c0_seq2	Uncharacterized protein Involved in zinc ion binding	-0.5	0.707107	0	0	GO
comp46085_c0_seq1	Uncharacterized protein part of histone acetyltransferase complex	-0.5	0.707107	0	0.03	GO
comp51637_c0_seq1	Uncharacterized protein with GTP binding; GTP catabolic process; GTPase activity	-0.5	0.707107	0	0.04	GO
comp52495_c0_seq1	Uncharacterized protein with oxidoreductase activity, acting on paired donors	-0.5	0.707107	0	0.01	GO
comp48935_c0_seq1		-0.5	0.707107	0	0.05
comp42231_c0_seq1		-0.5	0.707107	0	0.03
comp52224_c0_seq5		-0.5	0.707107	0	0.02
comp49196_c0_seq1		-0.5	0.707107	0	0.03
comp44328_c0_seq1	Uncharacterized protein	-0.6	0.659754	0	0.01	nr
comp40273_c0_seq1	Uncharacterized protein	-0.6	0.659754	0	0.05	nr
comp39180_c0_seq1	Uncharacterized protein	-0.6	0.659754	0	0.02	nr
comp39953_c0_seq1	Uncharacterized protein Involved in mannosylation; mannosyltransferase activity;	-0.6	0.659754	0	0.05	GO
comp47059_c0_seq1	Uncharacterized protein Involved in Rab GTPase activator activity; positive regulation of Rab GTPase activity	-0.6	0.659754	0	0	GO
comp39239_c0_seq1	Uncharacterized protein with positive regulation of GTPase activity; regulation of small GTPase mediated signal transduction	-0.6	0.659754	0	0.03	GO
comp52485_c0_seq1	Uncharacterized protein with ATPase activity, coupled to transmembrane movement of substances;	-0.6	0.659754	0	0.03	GO
comp45032_c0_seq1	Uncharacterized protein with catalytic activity; metabolic process	-0.6	0.659754	0	0	GO
comp41839_c0_seq1	Uncharacterized protein with oxidoreductase activity, acting on paired donors	-0.6	0.659754	0	0.02	GO
comp44947_c0_seq2	Uncharacterized protein with RNA binding; phenylalanine-tRNA ligase activity	-0.6	0.659754	0	0.03	GO
comp46471_c0_seq3	gtp-binding protein rheb homolog	-0.7	0.615572	0	0.05	nr
comp42566_c0_seq1	integrin beta pat-3	-0.7	0.615572	0	0.01	nr
comp46391_c0_seq1	syndecan binding protein	-0.7	0.615572	0	0.01	nr
comp47342_c0_seq1	Uncharacterized protein	-0.7	0.615572	0	0.05	nr
comp33262_c0_seq6	Uncharacterized protein	-0.7	0.615572	0	0.02	nr
comp52555_c0_seq1	Uncharacterized protein Involved in cobalamin metabolic process;	-0.7	0.615572	0	0.01	GO
comp45830_c0_seq1	Uncharacterized protein with hydrolase activity	-0.7	0.615572	0	0.02	GO
comp50852_c0_seq2	Uncharacterized protein with isoprenoid biosynthetic process; transferase activity	-0.7	0.615572	0	0.03	GO
comp51752_c1_seq1	Uncharacterized protein with peptidyl-tyrosine dephosphorylation; protein tyrosine phosphatase activity	-0.7	0.615572	0	0.03	GO
comp50547_c0_seq3		-0.7	0.615572	0	0.01
comp37753_c1_seq1		-0.7	0.615572	0	0.05
comp50638_c0_seq5	Uncharacterized protein	-0.8	0.574349	0	0.04	nr
comp49548_c0_seq3	Uncharacterized protein	-0.8	0.574349	0	0.03	nr
comp49630_c0_seq1	Uncharacterized protein Involved in ATP catabolic process; cation-transporting ATPase activity	-0.8	0.574349	0	0.02	GO
comp51738_c0_seq15	Uncharacterized protein Involved in NAD biosynthetic process; nucleotidyltransferase activity	-0.8	0.574349	0	0.02	GO
comp49354_c0_seq2	Uncharacterized protein with protein serine/threonine kinase activity	-0.8	0.574349	0	0.03	GO
comp52164_c0_seq6	Uncharacterized protein	-0.9	0.535887	0	0.03	nr
comp47374_c0_seq2	Uncharacterized protein Involved in protein homooligomerization	-0.9	0.535887	0	0	GO
comp51597_c0_seq1	Uncharacterized protein with GTP binding; GTP catabolic process; GTPase activity	-0.9	0.535887	0	0.03	GO
comp47360_c0_seq13		-0.9	0.535887	0	0.02
comp51844_c0_seq1	Uncharacterized protein with ATP binding; helicase activity; nucleic acid binding	-1.1	0.466516	0	0	GO
comp47740_c0_seq1	Uncharacterized protein with metallocarboxypeptidase activity;	-1.1	0.466516	0	0.05	GO
comp52105_c1_seq1	Uncharacterized protein	-1.4	0.378929	0	0.03	nr
comp48986_c0_seq1		-1.7	0.307786	0	0.03
