# Supplementary material for: Transcriptional analysis of susceptible and resistant European corn borer strains and their response to Cry1F protoxin
Source: BMC Genomics. 2015 Jul 29;16(1):558. doi: 10.1186/s12864-015-1751-6 (PMC4518661; doi:10.1186/s12864-015-1751-6)
Supplement: Additional file 6: Table S4. — Genes that interacted with strain and toxin response. [file 12864_2015_1751_MOESM6_ESM.xlsx]

## Sheet: Sheet1
Table S4 : Genes that interacted with strain and toxin response
Transcript ID	Protein name	log2FC	FC	PValue	FDR	Annotation
comp29373_c0_seq1	arylphorin precursor	7.5	181.019	7.84e-05	0.01	nr
comp46876_c0_seq1	Uncharacterized protein Involved in metal ion binding	6.8	111.43	6.77e-05	0.01	GO
comp32281_c0_seq1		6.7	103.968	0.00131077	0.04
comp46298_c0_seq1		5.4	42.2243	2.99e-08	0
comp46994_c0_seq1	Uncharacterized protein Involved in biosynthetic process; pyridoxal phosphate binding	4.4	21.1121	0.000160813	0.01	GO
comp28154_c0_seq1		4	16	4.51e-08	0
comp53667_c0_seq1		3.8	13.9288	1.38e-08	0
comp50804_c0_seq1	Uncharacterized protein Involved in metal ion binding; nucleic acid binding	3.7	12.996	6.63e-05	0.01	GO
comp38464_c0_seq1	storage protein 1	3.5	11.3137	2.67e-05	0	nr
comp37063_c0_seq1		3.5	11.3137	3.87e-08	0
comp44671_c0_seq1	Uncharacterized protein	3.4	10.5561	0.000373706	0.02	nr
comp42703_c0_seq4	Uncharacterized protein with proteolysis; serine-type carboxypeptidase activity	3.4	10.5561	5.06e-11	0	GO
comp44958_c0_seq1	c-type lectin	3.3	9.84916	0.000951632	0.04	nr
comp44383_c0_seq1	Dihydrolipoyl dehydrogenase (EC 1.8.1.4)	3.3	9.84916	2.7e-06	0	nr
comp41888_c0_seq1	Uncharacterized protein (Fragment)	3.3	9.84916	1.47e-08	0	nr
comp47330_c0_seq1	Uncharacterized protein	3.2	9.18959	4.29e-05	0	nr
comp48846_c0_seq1	Uncharacterized protein (Fragment)with lyase activity	3.2	9.18959	6.52e-13	0	GO
comp36687_c0_seq1		3.2	9.18959	9.68e-06	0
comp29534_c0_seq1		3.2	9.18959	6.76e-07	0
comp57132_c0_seq1	Uncharacterized protein	3.1	8.57419	2.92e-06	0	nr
comp16572_c0_seq1		3.1	8.57419	2.11e-06	0
comp11148_c0_seq1	u3 small nucleolar rna-interacting protein 2	3	8	0.00039858	0.02	nr
comp44236_c0_seq1	Uncharacterized protein with calcium channel activity	3	8	8.29e-08	0	GO
comp48485_c0_seq1	Uncharacterized protein with metalloendopeptidase activity;	3	8	0.00106069	0.04	GO
comp40540_c0_seq2		3	8	1.1e-06	0
comp51180_c0_seq1	Uncharacterized protein	2.9	7.46426	3.45e-16	0	nr
comp47105_c1_seq1	Uncharacterized protein with transporter activity	2.9	7.46426	5.76e-05	0.01	GO
comp38564_c0_seq1		2.9	7.46426	1.49e-05	0
comp31229_c0_seq1		2.9	7.46426	3.49e-06	0
comp51453_c0_seq2	Uncharacterized protein Involved in NAD+ binding	2.8	6.9644	9.5e-05	0.01	GO
comp50788_c0_seq2		2.8	6.9644	0.000106282	0.01
comp64021_c0_seq1		2.8	6.9644	1.7e-05	0
comp47832_c0_seq2	Uncharacterized protein	2.7	6.49802	0.000182801	0.01	nr
comp41629_c0_seq1	Uncharacterized protein with Involved in GTP binding; GTPase activity; structural constituent of cytoskeleton	2.7	6.49802	0.000308986	0.02	GO
comp46077_c1_seq1	cytochrome p450 337b1	2.6	6.06287	0.00153737	0.05	nr
comp58448_c0_seq1	Uncharacterized protein	2.6	6.06287	3.37e-26	0	nr
comp31726_c0_seq1	Acyl-CoA desaturase BmorKPAE (Uncharacterized protein)	2.5	5.65685	0.000117516	0.01	nr
comp40563_c0_seq1	Uncharacterized protein with ATP binding; protein kinase activity	2.5	5.65685	1.08e-08	0	GO
comp11106_c0_seq1		2.5	5.65685	0.000967418	0.04
comp53866_c0_seq1		2.5	5.65685	0.000237148	0.01
comp21130_c0_seq1	acyl- delta desaturase-like	2.4	5.27803	3.58e-08	0	nr
comp45975_c0_seq2	cytochrome p450 4c21-like	2.4	5.27803	0.00157489	0.05	nr
comp12239_c0_seq1	endonuclease-reverse transcriptase	2.4	5.27803	0.000140719	0.01	nr
comp51220_c0_seq8	Uncharacterized protein	2.4	5.27803	0.000390502	0.02	nr
comp51452_c0_seq2	Uncharacterized protein with ATP binding; protein kinase activity	2.4	5.27803	0.000269255	0.02	GO
comp50023_c0_seq2	Acetylcholinesterase type 1 (Uncharacterized protein)	2.3	4.92458	2.16e-06	0	nr
comp41023_c0_seq4	Uncharacterized protein	2.3	4.92458	4.2e-06	0	nr
comp41038_c0_seq2	Uncharacterized protein	2.3	4.92458	4e-05	0	nr
comp41649_c0_seq1	Uncharacterized protein	2.3	4.92458	0.000510324	0.02	nr
comp44745_c0_seq1	Uncharacterized protein	2.3	4.92458	0.00042909	0.02	nr
comp45123_c0_seq1	Uncharacterized protein Involved in chitin binding; chitin metabolic process;	2.3	4.92458	1.35e-07	0	GO
comp48136_c0_seq4	Uncharacterized protein with protein serine/threonine kinase activity	2.3	4.92458	7.73e-09	0	GO
comp52514_c0_seq1	Uncharacterized protein with metalloendopeptidase activity, serine-type endopeptidase inhibitor activity	2.3	4.92458	1.79e-08	0	GO
comp49776_c1_seq1	Uncharacterized protein with oxoglutarate dehydrogenase (succinyl-transferring) activity; tricarboxylic acid cycle	2.3	4.92458	5.47e-17	0	GO
comp37203_c0_seq1	Uncharacterized protein with metallocarboxypeptidase activity	2.2	4.59479	1.11e-05	0	GO
comp25514_c0_seq1	Uncharacterized protein with S-formylglutathione hydrolase activity; formaldehyde catabolic process	2.2	4.59479	2.96e-14	0	GO
comp40501_c0_seq2		2.2	4.59479	0.00175794	0.05
comp21786_c0_seq1		2.2	4.59479	0.000574989	0.03
comp45482_c0_seq1	Acyl-coenzyme A oxidase	2.1	4.28709	6.35e-10	0	nr
comp51763_c2_seq2	Uncharacterized protein	2.1	4.28709	0.000342694	0.02	nr
comp47976_c0_seq1	Uncharacterized protein	2.1	4.28709	5.36e-05	0.01	nr
comp38141_c0_seq1	Uncharacterized protein	2.1	4.28709	0.000103693	0.01	nr
comp41116_c0_seq1	Uncharacterized protein	2.1	4.28709	2.42e-06	0	nr
comp49706_c0_seq1	Uncharacterized protein	2.1	4.28709	6.31e-12	0	nr
comp38652_c0_seq1	Uncharacterized protein (Vacuolar ATP synthase subunit G)Involved in vacuolar proton-transporting V-type ATPase complex	2.1	4.28709	0.000175466	0.01	GO
comp38356_c0_seq10		2.1	4.28709	4.02e-05	0
comp50599_c0_seq3		2.1	4.28709	1.78e-06	0
comp40180_c0_seq1		2.1	4.28709	0.00145078	0.05
comp47945_c0_seq1	cytochrome p450 6k1-like	2	4	1.8e-08	0	nr
comp38110_c0_seq1	Glutathione S-transferase sigma (Uncharacterized protein)	2	4	1.14e-05	0	nr
comp32190_c0_seq2	Peritrophin type-A domain protein 2	2	4	0.00134112	0.05	nr
comp42306_c0_seq1	Uncharacterized protein with heme binding; iron ion binding; monooxygenase activity;	2	4	8.27e-06	0	GO
comp35312_c0_seq1		2	4	0.00041948	0.02
comp28545_c0_seq1		2	4	6.49e-06	0
comp50478_c0_seq1	cytochrome p450	1.9	3.73213	0.00140945	0.05	nr
comp34861_c0_seq2	cytochrome p450	1.9	3.73213	2.8e-05	0	nr
comp44352_c0_seq1	prophenoloxidase activating factor	1.9	3.73213	0.00157621	0.05	nr
comp51039_c0_seq7	Putative uncharacterized protein with DNA-directed DNA polymerase activity	1.9	3.73213	3.82e-07	0	nr
comp41864_c0_seq1	Uncharacterized protein	1.9	3.73213	0.000258904	0.02	nr
comp35187_c0_seq3	Uncharacterized protein Involved in cysteine biosynthetic process from serine; transferase activity	1.9	3.73213	5.3e-05	0.01	GO
comp40108_c0_seq1	Uncharacterized protein with homocysteine S-methyltransferase activity	1.9	3.73213	2.01e-07	0	GO
comp47068_c0_seq1	Uncharacterized protein with Involved in cell redox homeostasis	1.9	3.73213	1.74e-05	0	GO
comp48577_c0_seq2	Uncharacterized protein with metallocarboxypeptidase activity	1.9	3.73213	4.5e-13	0	GO
comp52487_c0_seq2	Uncharacterized protein with regulation of transcription from RNA polymerase II promoter	1.9	3.73213	0.000149984	0.01	GO
comp2705_c0_seq2		1.9	3.73213	0.000961724	0.04
comp32943_c0_seq2		1.9	3.73213	2.06e-10	0
comp50784_c0_seq1	cytochrome p450	1.8	3.4822	8.99e-07	0	nr
comp11420_c0_seq1	dimboa-induced cytochrome p450	1.8	3.4822	5.4e-07	0	nr
comp48389_c3_seq1	Glutamate dehydrogenase (Uncharacterized protein)	1.8	3.4822	2.41e-05	0	nr
comp47771_c0_seq2	PREDICTED: uncharacterized protein LOC101738780 isoform X1	1.8	3.4822	1.43e-06	0	nr
comp35951_c0_seq1	Suppressor of Lec15 glycosylation mutation-like protein (Uncharacterized protein)	1.8	3.4822	0.000146677	0.01	nr
comp48563_c0_seq1	udp-glucosyltransferase precursor	1.8	3.4822	1.45e-05	0	nr
comp42048_c0_seq7	Uncharacterized protein	1.8	3.4822	9.49e-05	0.01	nr
comp44813_c0_seq1	Uncharacterized protein	1.8	3.4822	3.83e-05	0	nr
comp47056_c0_seq1	Uncharacterized protein	1.8	3.4822	0.00148632	0.05	nr
comp51998_c0_seq11	Uncharacterized protein	1.8	3.4822	1.84e-05	0	nr
comp37340_c0_seq2	Uncharacterized protein Involved in nucleic acid binding	1.8	3.4822	6.49e-07	0	GO
comp50822_c0_seq2	Uncharacterized protein with hydrolase activity	1.8	3.4822	0.000332514	0.02	GO
comp48788_c0_seq1	Uncharacterized protein with Involved in ATP binding; ATP-dependent helicase activity; RNA binding	1.8	3.4822	0.000618376	0.03	GO
comp35694_c0_seq1	Uncharacterized protein with Involved in G-protein coupled receptor activity;	1.8	3.4822	6.31e-12	0	GO
comp25687_c0_seq1		1.8	3.4822	0.000291054	0.02
comp24693_c0_seq1		1.8	3.4822	0.000285626	0.02
comp33902_c0_seq1		1.8	3.4822	1.57e-10	0
comp25029_c0_seq1		1.8	3.4822	0.00126962	0.04
comp44264_c0_seq1		1.8	3.4822	1.29e-08	0
comp50650_c0_seq1		1.8	3.4822	0.000978045	0.04
comp47221_c0_seq8		1.8	3.4822	6.2e-08	0
comp50784_c1_seq4	cytochrome p450	1.7	3.24901	7.11e-06	0	nr
comp33176_c0_seq1	Neurotransmitter gated ion channel (extracellular ligand-gated ion channel activity)	1.7	3.24901	0.000471016	0.02	nr
comp42949_c0_seq1	Uncharacterized protein	1.7	3.24901	0.000709491	0.03	nr
comp50027_c0_seq1	Uncharacterized protein	1.7	3.24901	4.45e-05	0	nr
comp41656_c0_seq1	Uncharacterized protein	1.7	3.24901	0.000129359	0.01	nr
comp52410_c0_seq1	Uncharacterized protein with protein serine/threonine kinase activity	1.7	3.24901	2.38e-07	0	GO
comp11364_c0_seq1	Uncharacterized protein with hydrolase activity	1.7	3.24901	0.00077437	0.03	GO
comp46543_c2_seq13	Uncharacterized protein with Involved in ATP binding; ATP-dependent helicase activity; nucleic acid binding	1.7	3.24901	0.000995851	0.04	GO
comp51440_c0_seq4	Uncharacterized protein with metal ion transmembrane transporter activity	1.7	3.24901	1.24e-08	0	GO
comp30565_c0_seq1		1.7	3.24901	0.00121626	0.04
comp906_c0_seq1		1.7	3.24901	0.0012124	0.04
comp48204_c0_seq1	collagen alpha-1 chain-like	1.6	3.03143	0.000801189	0.03	nr
comp43196_c0_seq1	cytochrome p450	1.6	3.03143	2.08e-05	0	nr
comp49189_c0_seq1	rnase h and integrase-like protein	1.6	3.03143	1.32e-10	0	nr
comp38450_c0_seq1	udp-glycosyltransferase ugt42a1	1.6	3.03143	0.000131991	0.01	nr
comp48003_c0_seq6	Uncharacterized protein	1.6	3.03143	1.52e-07	0	nr
comp52164_c0_seq6	Uncharacterized protein	1.6	3.03143	0.000455917	0.02	nr
comp50345_c0_seq4	Uncharacterized protein	1.6	3.03143	5.29e-07	0	nr
comp45916_c0_seq1	Uncharacterized protein Involved in 3-hydroxyacyl-CoA dehydrogenase activity; NAD+ binding; fatty acid metabolic process	1.6	3.03143	2.05e-15	0	GO
comp55930_c0_seq1		1.6	3.03143	0.000478994	0.02
comp35120_c0_seq1		1.6	3.03143	9.99e-07	0
comp47048_c0_seq1	5-aminolevulinate synthase (EC 2.3.1.37) (5-aminolevulinic acid synthase) (Delta-ALA synthase) (Delta-aminolevulinate synthase)	1.5	2.82843	1.89e-06	0	nr
comp41249_c0_seq2	Chemosensory protein 7 (Chemosensory protein11) (Uncharacterized protein)	1.5	2.82843	1.08e-06	0	nr
comp33262_c0_seq6	hypothetical protein KGM_10851	1.5	2.82843	0.000353685	0.02	nr
comp50737_c0_seq1	Innexin	1.5	2.82843	7.28e-05	0.01	nr
comp52592_c0_seq1	Uncharacterized protein	1.5	2.82843	0.000770557	0.03	nr
comp50131_c0_seq2	Uncharacterized protein	1.5	2.82843	2.25e-05	0	nr
comp23380_c0_seq1	Uncharacterized protein Involved in transcription initiation from RNA polymerase II promoter	1.5	2.82843	7.96e-06	0	GO
comp48475_c0_seq1	Uncharacterized protein Involved in transport	1.5	2.82843	0.000160926	0.01	GO
comp49169_c0_seq1	Uncharacterized protein Involved in 3'-5' exonuclease activity; nucleic acid binding	1.5	2.82843	3.2e-06	0	GO
comp35486_c0_seq1	Uncharacterized protein with ATP catabolic process; ATPase activity	1.5	2.82843	1.54e-05	0	GO
comp81255_c0_seq1	Uncharacterized protein with mitochondrial inner membrane; transmembrane transport; transporter activity	1.5	2.82843	0.000464243	0.02	GO
comp23998_c0_seq2	Uncharacterized protein part of microtubule associated complex	1.5	2.82843	0.000454414	0.02	GO
comp52748_c0_seq1		1.5	2.82843	0.00087345	0.03
comp52886_c0_seq1		1.5	2.82843	0.000510143	0.02
comp45193_c0_seq1		1.5	2.82843	0.000171366	0.01
comp49926_c0_seq1		1.5	2.82843	4.17e-05	0
comp36961_c0_seq1	cellular retinoic acid binding protein	1.4	2.63902	1.76e-09	0	nr
comp40529_c0_seq1	cyclic amp-regulated protein	1.4	2.63902	2.31e-05	0	nr
comp50711_c0_seq1	Uncharacterized protein	1.4	2.63902	0.000185959	0.01	nr
comp48956_c0_seq18	Uncharacterized protein	1.4	2.63902	0.00045828	0.02	nr
comp47163_c0_seq1	Uncharacterized protein	1.4	2.63902	3.16e-05	0	nr
comp50986_c0_seq8	Uncharacterized protein	1.4	2.63902	0.000212205	0.01	nr
comp50733_c0_seq1	Uncharacterized protein Involved in apoptotic process; negative regulation of cell cycle	1.4	2.63902	0.00130655	0.04	GO
comp46353_c0_seq1	Uncharacterized protein Involved in ATP catabolic process; ATPase activity	1.4	2.63902	0.00041808	0.02	GO
comp49953_c1_seq1	Uncharacterized protein with hydrogen ion transmembrane transporter activity; proton-transporting V-type ATPase, V0 domain	1.4	2.63902	1.54e-11	0	GO
comp11108_c0_seq1	Uncharacterized protein with NADH dehydrogenase activity	1.4	2.63902	7.44e-06	0	GO
comp49619_c0_seq1	Uncharacterized protein with serine-type peptidase activity	1.4	2.63902	0.00141145	0.05	GO
comp53085_c0_seq1		1.4	2.63902	1.33e-05	0
comp43044_c0_seq1		1.4	2.63902	4.01e-05	0
comp40148_c0_seq1	abc transporter family c protein abcc2	1.3	2.46229	0.000939473	0.04	nr
comp45575_c0_seq1	Acyl-coenzyme A oxidase	1.3	2.46229	0.00157823	0.05	nr
comp46580_c0_seq1	juvenile hormone epoxide hydrolase	1.3	2.46229	4.78e-06	0	nr
comp51286_c0_seq2	Nitric oxide synthase (EC 1.14.13.39) (Inducible nitric oxide synthase-like protein)	1.3	2.46229	0.000550085	0.03	nr
comp48110_c0_seq1	PREDICTED: uncharacterized protein LOC101738987	1.3	2.46229	6.61e-05	0.01	nr
comp46623_c0_seq1	Uncharacterized protein	1.3	2.46229	0.000724728	0.03	nr
comp42034_c0_seq8	Uncharacterized protein	1.3	2.46229	0.00085947	0.03	nr
comp46146_c0_seq1	Uncharacterized protein	1.3	2.46229	0.000212013	0.01	nr
comp47447_c0_seq1	wd repeat-containing protein 46-like	1.3	2.46229	0.000135864	0.01	nr
comp28991_c0_seq1	Uncharacterized protein Involved in chitin binding; chitin metabolic process;	1.3	2.46229	1.63e-05	0	GO
comp49001_c0_seq2	Uncharacterized protein Involved in intracellular protein transport; vesicle-mediated transport	1.3	2.46229	1.21e-05	0	GO
comp40681_c0_seq1	Uncharacterized protein with metallocarboxypeptidase activity	1.3	2.46229	0.000456297	0.02	GO
comp4676_c0_seq1		1.3	2.46229	0.00159376	0.05
comp38278_c0_seq2		1.3	2.46229	0.000640929	0.03
comp35026_c0_seq2		1.3	2.46229	0.000314881	0.02
comp52974_c0_seq1		1.3	2.46229	0.000239816	0.01
comp716_c0_seq1		1.3	2.46229	7.97e-05	0.01
comp30334_c0_seq1		1.3	2.46229	3.14e-05	0
comp42012_c0_seq3		1.3	2.46229	0.000295871	0.02
comp51340_c0_seq4		1.3	2.46229	0.00029372	0.02
comp48607_c0_seq1	amp dependent coa ligase	1.2	2.2974	5.67e-09	0	nr
comp36307_c0_seq1	Fatty acid binding protein (Fatty acid binding protein 2) (Uncharacterized protein)	1.2	2.2974	0.00121779	0.04	nr
comp43104_c0_seq1	glutathione s-transferase	1.2	2.2974	0.000247386	0.01	nr
comp40612_c0_seq1	NADH-ubiquinone reductase (Uncharacterized protein)	1.2	2.2974	7.32e-06	0	nr
comp32045_c0_seq1	Triosephosphate isomerase (TIM) (EC 5.3.1.1) (Triose-phosphate isomerase) gluconeogenesis	1.2	2.2974	3.8e-05	0	nr
comp49273_c0_seq1	Uncharacterized protein	1.2	2.2974	0.000830154	0.03	nr
comp49284_c0_seq1	Uncharacterized protein	1.2	2.2974	0.000324778	0.02	nr
comp46026_c0_seq2	Uncharacterized protein	1.2	2.2974	2.2e-06	0	nr
comp46923_c0_seq5	Uncharacterized protein	1.2	2.2974	4.32e-07	0	nr
comp46251_c0_seq1	Uncharacterized protein	1.2	2.2974	0.000146954	0.01	nr
comp48940_c1_seq1	Uncharacterized protein	1.2	2.2974	6.44e-07	0	nr
comp47078_c0_seq1	Uncharacterized protein	1.2	2.2974	0.000256406	0.02	nr
comp45604_c0_seq1	Uncharacterized protein	1.2	2.2974	0.00084807	0.03	nr
comp44601_c1_seq8	Uncharacterized protein	1.2	2.2974	3.26e-05	0	nr
comp47193_c0_seq1	zinc carboxypeptidase a 1	1.2	2.2974	8.79e-05	0.01	nr
comp43133_c0_seq1	Uncharacterized protein with cis-stilbene-oxide hydrolase activity;	1.2	2.2974	0.00100667	0.04	GO
comp18313_c0_seq1	Uncharacterized protein with heme binding; iron ion binding; monooxygenase activity;	1.2	2.2974	0.000909604	0.04	GO
comp49853_c0_seq3	Uncharacterized protein with positive regulation of Rab GTPase activity	1.2	2.2974	0.000382534	0.02	GO
comp40358_c0_seq1		1.2	2.2974	0.00109272	0.04
comp47680_c2_seq1		1.2	2.2974	0.000657045	0.03
comp35779_c0_seq1		1.2	2.2974	0.000465075	0.02
comp52668_c0_seq1		1.2	2.2974	0.000208228	0.01
comp33122_c0_seq1		1.2	2.2974	0.00135542	0.05
comp45025_c0_seq14		1.2	2.2974	1.82e-05	0
comp49467_c0_seq1		1.2	2.2974	5.52e-16	0
comp16972_c0_seq1		1.2	2.2974	0.000400158	0.02
comp48842_c0_seq1	Acyl-CoA binding protein (Uncharacterized protein)	1.1	2.14355	4.22e-06	0	nr
comp51884_c0_seq6	Acyl-coenzyme A oxidase	1.1	2.14355	0.000284356	0.02	nr
comp47488_c0_seq1	carboxylesterase 3	1.1	2.14355	0.00182237	0.05	nr
comp52615_c0_seq1	chymotrypsin partial	1.1	2.14355	0.000157211	0.01	nr
comp11987_c0_seq1	orf	1.1	2.14355	0.000678573	0.03	nr
comp49189_c1_seq1	phytanoyl- peroxisomal	1.1	2.14355	0.000117028	0.01	nr
comp46721_c0_seq2	Uncharacterized protein	1.1	2.14355	2.38e-08	0	nr
comp43357_c0_seq2	Uncharacterized protein	1.1	2.14355	0.00158598	0.05	nr
comp41162_c0_seq1	Uncharacterized protein	1.1	2.14355	0.00173057	0.05	nr
comp41906_c1_seq1	Uncharacterized protein	1.1	2.14355	6.17e-05	0.01	nr
comp50748_c0_seq5	Uncharacterized protein	1.1	2.14355	4.91e-06	0	nr
comp45013_c0_seq1	Uncharacterized protein	1.1	2.14355	0.00123988	0.04	nr
comp52227_c0_seq1	Uncharacterized protein	1.1	2.14355	0.00139422	0.05	nr
comp25163_c0_seq1	Uncharacterized protein (Fragment)with Involved in GTP binding; GTPase activity; structural constituent of cytoskeleton	1.1	2.14355	0.00013712	0.01	GO
comp44412_c0_seq1	Uncharacterized protein Involved in biosynthetic process;pyridoxal phosphate binding	1.1	2.14355	0.000731054	0.03	GO
comp52555_c0_seq1	Uncharacterized protein Involved in cobalamin metabolic process;	1.1	2.14355	0.00117676	0.04	GO
comp43157_c0_seq1	Uncharacterized protein Involved in protein transport	1.1	2.14355	3.12e-05	0	GO
comp52507_c0_seq2	Uncharacterized protein Involved in zinc ion binding	1.1	2.14355	9.34e-06	0	GO
comp11178_c0_seq1	Uncharacterized protein with catalytic activity; lipid metabolic process	1.1	2.14355	1.57e-06	0	GO
comp51650_c0_seq1	Uncharacterized protein with cell adhesion; collagen; structural molecule activity	1.1	2.14355	1.77e-08	0	GO
comp45507_c0_seq1	Uncharacterized protein with cysteine-tRNA ligase activity; cysteinyl-tRNA aminoacylation	1.1	2.14355	1.23e-05	0	GO
comp48883_c0_seq1	Uncharacterized protein with ubiquitin-ubiquitin ligase activity	1.1	2.14355	6.21e-05	0.01	GO
comp38328_c0_seq1	Uncharacterized protein with metallocarboxypeptidase activity	1.1	2.14355	0.0003562	0.02	GO
comp47626_c1_seq5	Uncharacterized protein with oxidation-reduction process; oxidoreductase activity; sterol binding	1.1	2.14355	0.000738334	0.03	GO
comp28750_c0_seq1		1.1	2.14355	0.00141384	0.05
comp40758_c0_seq2		1.1	2.14355	0.000433689	0.02
comp44321_c1_seq1		1.1	2.14355	1.65e-05	0
comp49467_c1_seq1		1.1	2.14355	4.58e-10	0
comp36283_c0_seq1	35kda protease precursor	1	2	1.76e-06	0	nr
comp49243_c1_seq1	alcohol dehydrogenase	1	2	0.000980898	0.04	nr
comp51111_c0_seq1	juvenile hormone epoxide hydrolase	1	2	3.29e-05	0	nr
comp39605_c0_seq1	muscle lim protein isoform 1	1	2	8.43e-05	0.01	nr
comp47567_c0_seq1	phosphatidylethanolamine-binding protein	1	2	3.19e-05	0	nr
comp44797_c0_seq1	Uncharacterized protein	1	2	0.000144904	0.01	nr
comp48239_c1_seq1	Uncharacterized protein	1	2	8.74e-05	0.01	nr
comp29733_c0_seq1	Uncharacterized protein	1	2	0.000233152	0.01	nr
comp35679_c0_seq1	Uncharacterized protein	1	2	0.0014901	0.05	nr
comp48960_c0_seq1	Uncharacterized protein	1	2	0.000303653	0.02	nr
comp24265_c0_seq1	Uncharacterized protein	1	2	0.000459858	0.02	nr
comp36927_c0_seq1	Uncharacterized protein	1	2	7e-06	0	nr
comp40535_c0_seq1	Uncharacterized protein	1	2	0.000539712	0.03	nr
comp49234_c0_seq1	Uncharacterized protein	1	2	5e-05	0	nr
comp50194_c0_seq1	Uncharacterized protein	1	2	5.25e-05	0.01	nr
comp48113_c1_seq6	Uncharacterized protein	1	2	0.000476371	0.02	nr
comp31952_c0_seq1	Uncharacterized protein	1	2	5.4e-10	0	nr
comp43580_c0_seq5	Uncharacterized protein	1	2	0.00126754	0.04	nr
comp41697_c0_seq1	zinc carboxypeptidase a 1	1	2	0.00142029	0.05	nr
comp48950_c0_seq2	Uncharacterized protein Involved in nucleic acid binding; zinc ion binding	1	2	0.00142208	0.05	GO
comp36235_c0_seq2	Uncharacterized protein Involved in zinc ion binding	1	2	1.1e-05	0	GO
comp44168_c1_seq1	Uncharacterized protein with ATP binding; kinase activity	1	2	0.000300175	0.02	GO
comp50993_c0_seq2	Uncharacterized protein with carbohydrate biosynthetic process; sulfotransferase activity	1	2	0.00109905	0.04	GO
comp12018_c0_seq1	Uncharacterized protein with carbohydrate metabolic process; hydrolase activity	1	2	9.16e-09	0	GO
comp43591_c0_seq1	Uncharacterized protein with carbohydrate metabolic process; hydrolase activity	1	2	6.18e-05	0.01	GO
comp12459_c0_seq1	Uncharacterized protein with catalytic activity; lipid metabolic process	1	2	0.000296733	0.02	GO
comp52354_c0_seq1	Uncharacterized protein with cholesterol transport; hedgehog receptor activity;	1	2	0.00148409	0.05	GO
comp51368_c0_seq2	Uncharacterized protein with Involved in ATP binding; ATP biosynthetic process; cation-transporting ATPase activity; integral to membrane; metal ion binding; monovalent inorganic cation transmembrane transporter activity	1	2	0.0017894	0.05	GO
comp42061_c0_seq1	Uncharacterized protein with Involved in carbohydrate metabolic process; hydrolase activity,	1	2	0.00100593	0.04	GO
comp44411_c0_seq1	Uncharacterized protein with oxidoreductase activity	1	2	0.000469142	0.02	GO
comp32936_c0_seq4		1	2	0.00169223	0.05
comp33089_c0_seq1		1	2	0.00112227	0.04
comp23012_c0_seq1		1	2	0.00105585	0.04
comp53138_c0_seq1		1	2	0.000594543	0.03
comp75672_c0_seq1		1	2	0.000155566	0.01
comp1553_c0_seq1		1	2	6.83e-05	0.01
comp46917_c0_seq1		1	2	3.72e-05	0
comp11164_c0_seq1		1	2	2.2e-05	0
comp35989_c0_seq5		1	2	0.000654461	0.03
comp38805_c0_seq1		1	2	0.00122188	0.04
comp41746_c0_seq1	aspartate aminotransferase	0.9	1.86607	8.8e-06	0	nr
comp42507_c0_seq9	chymotrypsin-like serine protease	0.9	1.86607	0.000355146	0.02	nr
comp15818_c1_seq1	glyceraldehyde-3-phosphate dehydrogenase	0.9	1.86607	9.75e-05	0.01	nr
comp35817_c0_seq1	glyceraldehyde-3-phosphate dehydrogenase chloroplastic-like	0.9	1.86607	0.000145758	0.01	nr
comp49758_c0_seq1	glycogen phosphorylase	0.9	1.86607	0.00117582	0.04	nr
comp36719_c0_seq1	male-specific lethal 3	0.9	1.86607	0.00158957	0.05	nr
comp52597_c0_seq1	muscle lim protein isoform 1	0.9	1.86607	5.63e-06	0	nr
comp47958_c0_seq1	nervous isoform c	0.9	1.86607	0.00183659	0.05	nr
comp45933_c0_seq1	Putative uncharacterized protein with nucleic acid binding	0.9	1.86607	0.000829449	0.03	nr
comp37700_c0_seq1	Secreted protein acidic and rich in cysteine (Uncharacterized protein) calcium ion binding	0.9	1.86607	1.75e-06	0	nr
comp43929_c0_seq1	trypsin-like serine proteinase t26	0.9	1.86607	8.17e-08	0	nr
comp41040_c0_seq2	Ubiquitin carboxyl-terminal hydrolase 46 (EC 3.4.19.12) (Uncharacterized protein)	0.9	1.86607	0.000921625	0.04	nr
comp40099_c0_seq2	Uncharacterized protein	0.9	1.86607	0.000492179	0.02	nr
comp46636_c0_seq1	Uncharacterized protein	0.9	1.86607	2.49e-05	0	nr
comp50464_c0_seq4	Uncharacterized protein	0.9	1.86607	0.00141977	0.05	nr
comp47566_c0_seq1	Uncharacterized protein	0.9	1.86607	1.02e-05	0	nr
comp46888_c0_seq1	Uncharacterized protein Involved in transport	0.9	1.86607	8.79e-06	0	GO
comp45087_c0_seq1	Uncharacterized protein Involved in biosynthetic process; carbohydrate metabolic process; cation binding; hydrolase activity, acting on glycosyl bonds; pyridoxal phosphate binding; transferase activity	0.9	1.86607	0.000249234	0.01	GO
comp50701_c0_seq1	Uncharacterized protein Involved in nucleic acid binding; zinc ion binding	0.9	1.86607	0.000896542	0.04	GO
comp45260_c0_seq3	Uncharacterized protein Involved in zinc ion binding	0.9	1.86607	0.00126582	0.04	GO
comp42101_c0_seq4	Uncharacterized protein with extracellular-glutamate-gated ion channel activity;	0.9	1.86607	0.00139923	0.05	GO
comp52577_c0_seq1	Uncharacterized protein with protein serine/threonine kinase activity	0.9	1.86607	0.000718518	0.03	GO
comp50635_c0_seq1	Uncharacterized protein with ATP binding; helicase activity; nucleic acid binding	0.9	1.86607	0.0018369	0.05	GO
comp37653_c0_seq1	Uncharacterized protein with heme binding; peroxidase activity; response to oxidative stress	0.9	1.86607	0.000762985	0.03	GO
comp46218_c0_seq3	Uncharacterized protein with hydrolase activity	0.9	1.86607	0.000124263	0.01	GO
comp52276_c0_seq2	Uncharacterized protein with ion channel activity	0.9	1.86607	4.89e-05	0	GO
comp48344_c0_seq3	Uncharacterized protein with transporter activity	0.9	1.86607	2.87e-05	0	GO
comp46812_c0_seq1	Uncharacterized protein with peptidase activity; proteolysis	0.9	1.86607	0.000221511	0.01	GO
comp32124_c0_seq1	Uncharacterized protein part of troponin complex	0.9	1.86607	0.000276353	0.02	GO
comp28427_c0_seq1		0.9	1.86607	0.00170178	0.05
comp57107_c0_seq1		0.9	1.86607	0.0015121	0.05
comp53748_c0_seq1		0.9	1.86607	0.000984327	0.04
comp32504_c0_seq1		0.9	1.86607	0.000731367	0.03
comp39548_c0_seq1		0.9	1.86607	0.00049195	0.02
comp43135_c0_seq2		0.9	1.86607	0.000436337	0.02
comp64969_c0_seq1		0.9	1.86607	0.00028625	0.02
comp41389_c1_seq1		0.9	1.86607	0.00018215	0.01
comp35161_c0_seq5		0.9	1.86607	0.000771348	0.03
comp49831_c0_seq9		0.9	1.86607	2.13e-05	0
comp37121_c0_seq1	3-hydroxyacyl-CoA dehydrogenase (Uncharacterized protein)	0.8	1.7411	0.000422201	0.02	nr
comp51776_c0_seq1	aldehyde dehydrogenase	0.8	1.7411	8.48e-05	0.01	nr
comp50475_c1_seq9	cytochrome p450	0.8	1.7411	0.00158782	0.05	nr
comp32563_c0_seq2	cytochrome p450 306a1	0.8	1.7411	0.00155042	0.05	nr
comp47502_c0_seq2	Heat shock protein 70-3 (Uncharacterized protein)	0.8	1.7411	0.000103053	0.01	nr
comp37329_c0_seq1	Lipase	0.8	1.7411	2.39e-05	0	nr
comp15925_c0_seq1	macrophage migration inhibitory factor	0.8	1.7411	1.12e-05	0	nr
comp36705_c0_seq2	male-specific lethal 3 homolog	0.8	1.7411	0.00144253	0.05	nr
comp40533_c0_seq1	peroxiredoxin- mitochondrial-like	0.8	1.7411	0.000137723	0.01	nr
comp15643_c0_seq1	troponin c	0.8	1.7411	0.000317789	0.02	nr
comp47047_c1_seq1	troponin t	0.8	1.7411	3.54e-05	0	nr
comp37936_c0_seq1	Uncharacterized protein	0.8	1.7411	3.76e-06	0	nr
comp25866_c0_seq1	Uncharacterized protein	0.8	1.7411	0.000128817	0.01	nr
comp38164_c0_seq1	Uncharacterized protein	0.8	1.7411	0.000784497	0.03	nr
comp45811_c0_seq1	Uncharacterized protein	0.8	1.7411	7.35e-05	0.01	nr
comp52274_c0_seq4	Uncharacterized protein	0.8	1.7411	0.000704147	0.03	nr
comp48208_c0_seq1	Uncharacterized protein	0.8	1.7411	0.000323556	0.02	nr
comp34679_c0_seq1	Uncharacterized protein	0.8	1.7411	1.52e-05	0	nr
comp42038_c0_seq1	Uncharacterized protein	0.8	1.7411	0.00031293	0.02	nr
comp36576_c0_seq1	Uncharacterized protein	0.8	1.7411	0.00161943	0.05	nr
comp53998_c0_seq1	Uncharacterized protein	0.8	1.7411	0.000927924	0.04	nr
comp43567_c0_seq1	Uncharacterized protein	0.8	1.7411	0.000957986	0.04	nr
comp43607_c0_seq1	Uncharacterized protein	0.8	1.7411	2.85e-05	0	nr
comp46615_c1_seq17	Uncharacterized protein	0.8	1.7411	0.000968724	0.04	nr
comp51283_c0_seq1	v-type proton atpase catalytic subunit a	0.8	1.7411	0.00064401	0.03	nr
comp44549_c0_seq1	Uncharacterized protein Involved in transmembrane transport	0.8	1.7411	6.06e-05	0.01	GO
comp11187_c1_seq1	Uncharacterized protein Involved in calcium ion binding	0.8	1.7411	1.72e-06	0	GO
comp49332_c0_seq5	Uncharacterized protein Involved in chitin binding; chitin metabolic process;	0.8	1.7411	3.3e-05	0	GO
comp40343_c0_seq1	Uncharacterized protein Involved in L-serine biosynthetic process; phosphoglycerate dehydrogenase activity	0.8	1.7411	0.00012415	0.01	GO
comp39768_c0_seq1	Uncharacterized protein with protein serine/threonine kinase activity; small GTPase regulator activity	0.8	1.7411	7.14e-05	0.01	GO
comp49667_c0_seq1	Uncharacterized protein with ARF guanyl-nucleotide exchange factor activity; phospholipid binding; regulation of ARF protein signal transduction	0.8	1.7411	1.38e-05	0	GO
comp51597_c0_seq1	Uncharacterized protein with GTP binding; GTP catabolic process; GTPase activity	0.8	1.7411	2.2e-05	0	GO
comp42140_c0_seq3	Uncharacterized protein with heme binding; iron ion binding; monooxygenase activity;	0.8	1.7411	0.000440096	0.02	GO
comp44359_c0_seq1	Uncharacterized protein with hydrolase activity	0.8	1.7411	0.00102681	0.04	GO
comp47797_c0_seq1	Uncharacterized protein with transmembrane transporter activity	0.8	1.7411	0.00167506	0.05	GO
comp43293_c0_seq7	Uncharacterized protein with Involved in sodium channel activity; sodium ion transmembrane transport	0.8	1.7411	0.00107192	0.04	GO
comp15052_c0_seq1	Uncharacterized protein with metallocarboxypeptidase activity	0.8	1.7411	1.11e-06	0	GO
comp46210_c0_seq1	Uncharacterized protein with oxidation-reduction process; oxidoreductase activity	0.8	1.7411	0.00114936	0.04	GO
comp52644_c0_seq1	Uncharacterized protein with oxidation-reduction process; oxidoreductase activity	0.8	1.7411	0.00021962	0.01	GO
comp49643_c1_seq1	Uncharacterized protein with protein serine/threonine phosphatase activity	0.8	1.7411	0.000218955	0.01	GO
comp49527_c0_seq3	Uncharacterized protein with receptor activity	0.8	1.7411	5.27e-05	0.01	GO
comp52608_c0_seq1	Uncharacterized protein with serine-type carboxypeptidase activity	0.8	1.7411	0.000157661	0.01	GO
comp37393_c0_seq1	Uncharacterized protein with transferase activity, transferring acyl groups other than amino-acyl groups	0.8	1.7411	0.000384468	0.02	GO
comp12583_c0_seq1		0.8	1.7411	0.00183499	0.05
comp44321_c0_seq1		0.8	1.7411	0.00178514	0.05
comp11387_c0_seq1		0.8	1.7411	0.00118967	0.04
comp55667_c0_seq1		0.8	1.7411	0.00110541	0.04
comp58447_c0_seq1		0.8	1.7411	0.00075712	0.03
comp74504_c0_seq1		0.8	1.7411	0.000371288	0.02
comp66288_c0_seq1		0.8	1.7411	0.000316972	0.02
comp48224_c0_seq8		0.8	1.7411	0.000287603	0.02
comp49623_c0_seq9		0.8	1.7411	1.77e-06	0
comp48900_c0_seq7		0.8	1.7411	4.75e-05	0
comp46707_c0_seq4		0.8	1.7411	6.68e-07	0
comp51476_c0_seq4	abc transporter g family member 20	0.7	1.6245	0.00109063	0.04	nr
comp44466_c0_seq1	atpase inhibitor-like protein	0.7	1.6245	1.83e-05	0	nr
comp39062_c0_seq1	glycoprotein 93	0.7	1.6245	0.000496643	0.02	nr
comp32740_c0_seq1	long form-like	0.7	1.6245	0.000424904	0.02	nr
comp24188_c0_seq1	mitochondrial cytochrome c oxidase subunit via	0.7	1.6245	0.000518016	0.02	nr
comp47534_c0_seq1	phosphate transport protein	0.7	1.6245	0.000792473	0.03	nr
comp44324_c0_seq1	probable enoyl- mitochondrial-like	0.7	1.6245	0.00127396	0.04	nr
comp25905_c0_seq2	Putative cuticle protein (Uncharacterized protein)	0.7	1.6245	0.000244483	0.01	nr
comp37409_c0_seq4	Sulfhydryl oxidase (EC 1.8.3.2)	0.7	1.6245	0.000238716	0.01	nr
comp49081_c0_seq1	tyrosine-protein kinase src42a	0.7	1.6245	0.000635543	0.03	nr
comp44085_c0_seq1	Uncharacterized protein	0.7	1.6245	4.09e-09	0	nr
comp49276_c0_seq1	Uncharacterized protein	0.7	1.6245	0.00068351	0.03	nr
comp41389_c0_seq2	Uncharacterized protein	0.7	1.6245	0.000519718	0.02	nr
comp45502_c0_seq12	Uncharacterized protein	0.7	1.6245	0.000851884	0.03	nr
comp50888_c1_seq1	Uncharacterized protein	0.7	1.6245	4.73e-05	0	nr
comp37004_c0_seq1	Uncharacterized protein	0.7	1.6245	2.52e-05	0	nr
comp47342_c0_seq1	Uncharacterized protein	0.7	1.6245	0.00148192	0.05	nr
comp47199_c1_seq1	Uncharacterized protein	0.7	1.6245	0.000706288	0.03	nr
comp38790_c0_seq1	Uncharacterized protein	0.7	1.6245	9.97e-05	0.01	nr
comp50550_c1_seq1	vacuolar atp synthase subunit h	0.7	1.6245	0.000530265	0.02	nr
comp50978_c0_seq1	Uncharacterized protein (Vacuolar ATPase B subunit)Involved in ATP hydrolysis coupled proton transport; ATP metabolic process; proton-transporting V-type ATPase, V1 domain	0.7	1.6245	0.000893586	0.04	GO
comp43350_c0_seq1	Uncharacterized protein Involved in actomyosin structure organization	0.7	1.6245	0.00100251	0.04	GO
comp38142_c1_seq1	Uncharacterized protein Involved in metal ion binding; nucleic acid binding	0.7	1.6245	0.000459902	0.02	GO
comp47874_c0_seq1	Uncharacterized protein Involved in selenium binding	0.7	1.6245	0.00149424	0.05	GO
comp49254_c0_seq2	Uncharacterized protein with ATP binding; helicase activity; nucleic acid binding	0.7	1.6245	0.00055049	0.03	GO
comp15828_c0_seq1	Uncharacterized protein with ATP hydrolysis coupled proton transport; hydrogen ion transmembrane transporter activity;	0.7	1.6245	0.000109664	0.01	GO
comp50454_c0_seq3	Uncharacterized protein with carbohydrate metabolic process; hydrolase activity	0.7	1.6245	1.32e-05	0	GO
comp40174_c0_seq1	Uncharacterized protein with lipid binding; transporter activity	0.7	1.6245	0.00179331	0.05	GO
comp24270_c0_seq1	Uncharacterized protein with serine-type carboxypeptidase activity	0.7	1.6245	0.000207398	0.01	GO
comp15788_c0_seq1	Uncharacterized protein with sulfotransferase activity	0.7	1.6245	0.00100617	0.04	GO
comp37135_c0_seq1		0.7	1.6245	0.00179784	0.05
comp33813_c0_seq2		0.7	1.6245	0.00127818	0.04
comp43598_c0_seq1		0.7	1.6245	0.00107671	0.04
comp13203_c0_seq1		0.7	1.6245	0.000963744	0.04
comp53603_c0_seq1		0.7	1.6245	0.000544115	0.03
comp24737_c0_seq2		0.7	1.6245	0.000497493	0.02
comp51283_c1_seq1		0.7	1.6245	0.000295504	0.02
comp11211_c0_seq1		0.7	1.6245	6.18e-05	0.01
comp46453_c2_seq1		0.7	1.6245	6.39e-05	0.01
comp48749_c0_seq1		0.7	1.6245	0.001306	0.04
comp44615_c0_seq1	3-hydroxyacyl-coa dehyrogenase	0.6	1.51572	0.000229757	0.01	nr
comp38703_c0_seq1	mitochondrial atp synthase coupling factor 6	0.6	1.51572	0.00180277	0.05	nr
comp23644_c0_seq1	Pancreatic lipase 2	0.6	1.51572	4.07e-08	0	nr
comp42603_c0_seq1	Uncharacterized protein	0.6	1.51572	0.00181772	0.05	nr
comp40915_c0_seq1	Uncharacterized protein	0.6	1.51572	0.000122118	0.01	nr
comp44479_c0_seq2	Uncharacterized protein	0.6	1.51572	0.00173853	0.05	nr
comp52504_c0_seq2	Uncharacterized protein	0.6	1.51572	0.00111771	0.04	nr
comp31937_c0_seq1	Uncharacterized protein	0.6	1.51572	0.000434095	0.02	nr
comp46677_c1_seq3	Uncharacterized protein	0.6	1.51572	0.000871668	0.03	nr
comp49495_c0_seq1	Uncharacterized protein	0.6	1.51572	0.000617241	0.03	nr
comp15957_c0_seq1	Uncharacterized protein	0.6	1.51572	0.000897076	0.04	nr
comp39017_c0_seq1	Uncharacterized protein	0.6	1.51572	0.00181582	0.05	nr
comp51997_c0_seq1	Uncharacterized protein	0.6	1.51572	0.00132595	0.05	nr
comp42022_c0_seq1	v-type proton atpase subunit e-like isoform 1	0.6	1.51572	0.00135609	0.05	nr
comp30332_c0_seq2	Uncharacterized protein Involved in carbohydrate metabolic process;	0.6	1.51572	0.000259745	0.02	GO
comp50037_c0_seq1	Uncharacterized protein Involved in transport	0.6	1.51572	0.000330066	0.02	GO
comp45909_c0_seq1	Uncharacterized protein Involved in calcium ion binding; protein folding	0.6	1.51572	0.000224516	0.01	GO
comp51414_c0_seq1	Uncharacterized protein with bile acid:sodium symporter activity;	0.6	1.51572	8.68e-05	0.01	GO
comp11102_c0_seq1	Uncharacterized protein with cytochrome-c oxidase activity	0.6	1.51572	0.000223321	0.01	GO
comp49833_c0_seq1	Uncharacterized protein with serine-type carboxypeptidase activity	0.6	1.51572	0.000597051	0.03	GO
comp32807_c0_seq2		0.6	1.51572	0.00132024	0.04
comp9060_c0_seq1		0.6	1.51572	0.000862986	0.03
comp58489_c0_seq1		0.6	1.51572	0.000801779	0.03
comp53435_c0_seq1		0.6	1.51572	0.000703884	0.03
comp61470_c0_seq1		0.6	1.51572	0.000507184	0.02
comp29928_c0_seq1		0.6	1.51572	9.66e-05	0.01
comp37198_c0_seq2		0.6	1.51572	7.73e-05	0.01
comp40920_c0_seq3		0.6	1.51572	6.17e-05	0.01
comp37746_c0_seq2		0.6	1.51572	2.58e-06	0
comp48900_c2_seq18		0.6	1.51572	0.000828492	0.03
comp37011_c0_seq5		0.6	1.51572	7.66e-06	0
comp36880_c0_seq1	Acyl-coenzyme A oxidase	0.5	1.41421	0.000564678	0.03	nr
comp37822_c0_seq1	adp-ribosylation factor-like protein 6-interacting protein 1-like	0.5	1.41421	0.00032467	0.02	nr
comp42378_c0_seq1	gpi-anchor transamidase	0.5	1.41421	0.00179193	0.05	nr
comp38812_c0_seq1	Heat shock protein hsp21.4 (Uncharacterized protein)	0.5	1.41421	0.000924811	0.04	nr
comp49284_c1_seq1	Uncharacterized protein	0.5	1.41421	0.00180323	0.05	nr
comp39811_c0_seq1	Uncharacterized protein	0.5	1.41421	0.000181859	0.01	nr
comp49226_c0_seq5	Uncharacterized protein	0.5	1.41421	1.76e-05	0	nr
comp22807_c0_seq1	Uncharacterized protein	0.5	1.41421	0.000747284	0.03	nr
comp42541_c0_seq7	Uncharacterized protein	0.5	1.41421	0.000410699	0.02	nr
comp40808_c0_seq1	Uncharacterized protein Involved in transmembrane transport	0.5	1.41421	0.000234854	0.01	GO
comp40780_c0_seq1	Uncharacterized protein Involved in metal ion binding; nucleic acid binding	0.5	1.41421	0.00156847	0.05	GO
comp52416_c1_seq2	Uncharacterized protein Involved in phospholipid binding	0.5	1.41421	1.86e-05	0	GO
comp43533_c0_seq1	Uncharacterized protein with carbohydrate metabolic process; hydrolase activity	0.5	1.41421	0.00102184	0.04	GO
comp52664_c0_seq1	Uncharacterized protein with homocysteine S-methyltransferase activity	0.5	1.41421	0.00115958	0.04	GO
comp44594_c0_seq1	Uncharacterized protein with hydrolase activity	0.5	1.41421	0.00137186	0.05	GO
comp11449_c0_seq1	Uncharacterized protein with Involved in GTP binding; GTPase activity; structural constituent of cytoskeleton	0.5	1.41421	0.000664283	0.03	GO
comp44544_c0_seq2	Uncharacterized protein with oligopeptide transport; transporter activity	0.5	1.41421	0.000580184	0.03	GO
comp40995_c0_seq1	Uncharacterized protein with serine-type carboxypeptidase activity	0.5	1.41421	0.00100775	0.04	GO
comp24229_c0_seq1	Uncharacterized protein part of mitochondrial respiratory chain complex I	0.5	1.41421	0.000766491	0.03	GO
comp34855_c0_seq1		0.5	1.41421	0.00179709	0.05
comp863_c0_seq2		0.5	1.41421	0.00176982	0.05
comp70540_c0_seq1		0.5	1.41421	0.000319288	0.02
comp43382_c0_seq1		0.5	1.41421	0.000267092	0.02
comp46583_c0_seq1		0.5	1.41421	0.00045876	0.02
comp46346_c0_seq1	myb-like protein x-like isoform x1	0.4	1.31951	0.000348618	0.02	nr
comp43983_c0_seq1	PREDICTED: uncharacterized protein LOC101741099	0.4	1.31951	0.000691546	0.03	nr
comp43329_c0_seq2	Uncharacterized protein	0.4	1.31951	0.00116854	0.04	nr
comp37709_c0_seq1	Uncharacterized protein	0.4	1.31951	7.7e-05	0.01	nr
comp52573_c0_seq1	Uncharacterized protein with calcium channel activity	0.4	1.31951	0.000456525	0.02	GO
comp29233_c0_seq2	Uncharacterized protein with catalytic activity; lipid metabolic process	0.4	1.31951	0.000813379	0.03	GO
comp38850_c0_seq4		0.4	1.31951	0.000347913	0.02
comp49734_c0_seq1	protein disulfide-isomerase like protein erp57	0.3	1.23114	0.00149967	0.05	nr
comp49958_c1_seq1	Uncharacterized protein Involved in acetyl-CoA metabolic process;	0.3	1.23114	0.000678213	0.03	GO
comp45007_c1_seq6		0.3	1.23114	0.0017394	0.05
comp50625_c1_seq15		0.3	1.23114	0.00102904	0.04
comp48509_c0_seq2	flotillin-2-like isoform x1	-0.2	0.870551	0.00145544	0.05	nr
comp49848_c0_seq1	Uncharacterized protein with metalloendopeptidase activity;	-0.3	0.812252	0.000726252	0.03	GO
comp48170_c0_seq6		-0.3	0.812252	0.00166085	0.05
comp44999_c0_seq14		-0.3	0.812252	0.000491136	0.02
comp50793_c0_seq1	casein kinase ii subunit beta	-0.4	0.757858	2.71e-05	0	nr
comp50638_c0_seq5	Uncharacterized protein	-0.4	0.757858	0.00010617	0.01	nr
comp52147_c0_seq1	Uncharacterized protein with protein serine/threonine kinase activity	-0.4	0.757858	0.00149395	0.05	GO
comp43098_c0_seq1	Uncharacterized protein with serine-type carboxypeptidase activity	-0.4	0.757858	0.001071	0.04	GO
comp43317_c0_seq1	Uncharacterized protein with serine-type carboxypeptidase activity	-0.4	0.757858	0.00112205	0.04	GO
comp42662_c0_seq1		-0.4	0.757858	0.00036896	0.02
comp41899_c0_seq2		-0.4	0.757858	0.00128665	0.04
comp47587_c0_seq2		-0.4	0.757858	0.00176072	0.05
comp43150_c0_seq1	charged multivesicular body protein 1b-like	-0.5	0.707107	0.00063884	0.03	nr
comp40165_c0_seq1	Serine proteinase-like protein (Uncharacterized protein)	-0.5	0.707107	8.35e-05	0.01	nr
comp50224_c1_seq1	Uncharacterized protein	-0.5	0.707107	0.00177787	0.05	nr
comp47386_c0_seq1	Uncharacterized protein	-0.5	0.707107	0.000380137	0.02	nr
comp49747_c0_seq1	Uncharacterized protein Involved in transmembrane transport	-0.5	0.707107	0.00111107	0.04	GO
comp44779_c0_seq1	Uncharacterized protein Involved in acyl-CoA dehydrogenase activity; flavin adenine dinucleotide binding	-0.5	0.707107	0.00124052	0.04	GO
comp49630_c0_seq1	Uncharacterized protein Involved in ATP catabolic process; cation-transporting ATPase activity;	-0.5	0.707107	0.000656456	0.03	GO
comp48824_c0_seq1	Uncharacterized protein with transporter activity	-0.5	0.707107	0.0012433	0.04	GO
comp15451_c0_seq1	Uncharacterized protein with serine-type carboxypeptidase activity	-0.5	0.707107	0.000689166	0.03	GO
comp43038_c0_seq2		-0.5	0.707107	0.0004441	0.02
comp42308_c0_seq1		-0.5	0.707107	0.00151042	0.05
comp20971_c0_seq1		-0.5	0.707107	0.00168444	0.05
comp46938_c0_seq3		-0.5	0.707107	0.0011736	0.04
comp52259_c1_seq3		-0.5	0.707107	0.000416445	0.02
comp44616_c0_seq1		-0.5	0.707107	0.000336159	0.02
comp44398_c0_seq2		-0.5	0.707107	4.98e-05	0
comp49588_c0_seq3		-0.5	0.707107	5.06e-07	0
comp46574_c0_seq2		-0.5	0.707107	2.93e-05	0
comp48005_c0_seq1		-0.5	0.707107	0.000544248	0.03
comp51683_c0_seq1		-0.5	0.707107	0.00165287	0.05
comp46796_c0_seq1	50kda lectin	-0.6	0.659754	0.00122722	0.04	nr
comp48419_c0_seq3	Fructose-bisphosphate aldolase (EC 4.1.2.13)	-0.6	0.659754	3.72e-06	0	nr
comp50234_c0_seq1	Uncharacterized protein	-0.6	0.659754	0.000962446	0.04	nr
comp31611_c0_seq1	Uncharacterized protein	-0.6	0.659754	0.000324515	0.02	nr
comp48483_c0_seq2	Uncharacterized protein	-0.6	0.659754	0.00123774	0.04	nr
comp49632_c0_seq1	Uncharacterized protein Involved in 2 iron, 2 sulfur cluster binding; electron carrier activity; flavin adenine dinucleotide binding; iron ion binding; oxidoreductase activity, acting on CH-OH group of donors	-0.6	0.659754	9.28e-05	0.01	GO
comp23920_c0_seq4	Uncharacterized protein with protein serine/threonine kinase activity	-0.6	0.659754	0.00145098	0.05	GO
comp40804_c0_seq1	Uncharacterized protein with cytochrome-c oxidase activity	-0.6	0.659754	0.00177123	0.05	GO
comp53272_c0_seq1	Uncharacterized protein with Involved in GTP binding; GTPase activity; structural constituent of cytoskeleton	-0.6	0.659754	0.000396685	0.02	GO
comp48050_c0_seq1	Uncharacterized protein with Involved in GTP binding; GTPase activity; structural constituent of cytoskeleton	-0.6	0.659754	0.00103472	0.04	GO
comp45643_c0_seq1	Uncharacterized protein with transmembrane transporter activity	-0.6	0.659754	0.00155496	0.05	GO
comp51905_c0_seq1	Uncharacterized protein with metalloendopeptidase activity; protein kinase C-activating G-protein coupled receptor signaling pathway	-0.6	0.659754	0.000132612	0.01	GO
comp29778_c0_seq2	Uncharacterized protein with peptide-methionine (R)-S-oxide reductase activity	-0.6	0.659754	3.55e-05	0	GO
comp46360_c3_seq1		-0.6	0.659754	0.00141748	0.05
comp26644_c0_seq2		-0.6	0.659754	0.001042	0.04
comp44729_c0_seq1		-0.6	0.659754	0.000700521	0.03
comp49077_c0_seq2		-0.6	0.659754	0.000282922	0.02
comp50949_c0_seq2		-0.6	0.659754	0.000154888	0.01
comp28021_c0_seq1		-0.6	0.659754	2.83e-05	0
comp46441_c0_seq1		-0.6	0.659754	2.62e-05	0
comp43670_c0_seq22		-0.6	0.659754	0.00105625	0.04
comp51815_c1_seq2		-0.6	0.659754	0.000251633	0.02
comp38709_c0_seq1		-0.6	0.659754	0.00110564	0.04
comp43855_c0_seq1		-0.6	0.659754	4.78e-05	0
comp50025_c0_seq7	Arylphorin (Uncharacterized protein)	-0.7	0.615572	0.000531262	0.02	nr
comp52491_c0_seq3	filamin-c-like isoform x2	-0.7	0.615572	0.000197887	0.01	nr
comp46066_c0_seq1	Short-chain dehydrogenase/reductase (Uncharacterized protein)	-0.7	0.615572	0.000891047	0.04	nr
comp40500_c0_seq1	Uncharacterized protein	-0.7	0.615572	3.74e-05	0	nr
comp41680_c0_seq2	Uncharacterized protein	-0.7	0.615572	5.3e-07	0	nr
comp41111_c0_seq4	Uncharacterized protein	-0.7	0.615572	0.000672587	0.03	nr
comp49543_c1_seq2	Uncharacterized protein	-0.7	0.615572	3.52e-05	0	nr
comp33875_c0_seq1	Uncharacterized protein	-0.7	0.615572	3.01e-05	0	nr
comp48245_c0_seq1	Uncharacterized protein	-0.7	0.615572	0.000424171	0.02	nr
comp46313_c1_seq1	Uncharacterized protein Involved in transmembrane transport	-0.7	0.615572	0.00180376	0.05	GO
comp44412_c1_seq1	Uncharacterized protein Involved in biosynthetic process; pyridoxal phosphate binding	-0.7	0.615572	0.00121171	0.04	GO
comp51959_c0_seq1	Uncharacterized protein Involved in intracellular protein transport;	-0.7	0.615572	0.000411354	0.02	GO
comp48904_c0_seq1	Uncharacterized protein Involved in zinc ion binding	-0.7	0.615572	0.00176208	0.05	GO
comp34306_c0_seq1	Uncharacterized protein with GTP binding;small GTPase mediated signal transduction	-0.7	0.615572	0.000109676	0.01	GO
comp35200_c0_seq1	Uncharacterized protein with oxidation-reduction process; oxidoreductase activity	-0.7	0.615572	7.81e-05	0.01	GO
comp51423_c0_seq1	Uncharacterized protein with serine-type carboxypeptidase activity	-0.7	0.615572	2.71e-06	0	GO
comp42349_c0_seq1	Uncharacterized protein with transferase activity, transferring acyl groups other than amino-acyl groups	-0.7	0.615572	0.00124562	0.04	GO
comp40530_c0_seq2		-0.7	0.615572	0.00182034	0.05
comp48011_c0_seq1		-0.7	0.615572	0.00167949	0.05
comp33700_c0_seq1		-0.7	0.615572	0.00150143	0.05
comp23663_c0_seq1		-0.7	0.615572	0.00135467	0.05
comp47438_c0_seq1		-0.7	0.615572	0.00109699	0.04
comp49005_c0_seq2		-0.7	0.615572	0.000979134	0.04
comp31911_c0_seq1		-0.7	0.615572	0.000646049	0.03
comp23764_c0_seq2		-0.7	0.615572	0.000508861	0.02
comp52224_c0_seq5		-0.7	0.615572	0.000209949	0.01
comp25118_c0_seq1		-0.7	0.615572	0.000187508	0.01
comp44145_c0_seq3		-0.7	0.615572	3.03e-05	0
comp51801_c0_seq3		-0.7	0.615572	4.31e-05	0
comp48935_c0_seq1		-0.7	0.615572	0.000633055	0.03
comp27400_c0_seq1		-0.7	0.615572	0.00107577	0.04
comp50962_c0_seq23		-0.7	0.615572	0.000834052	0.03
comp43270_c0_seq2		-0.7	0.615572	0.00128466	0.04
comp49186_c0_seq3		-0.7	0.615572	0.000941458	0.04
comp46004_c0_seq2		-0.7	0.615572	0.000151271	0.01
comp38715_c0_seq1		-0.7	0.615572	0.000360004	0.02
comp42231_c0_seq1		-0.7	0.615572	5.46e-05	0.01
comp33397_c0_seq1	Arylphorin (Uncharacterized protein)	-0.8	0.574349	0.000642888	0.03	nr
comp46965_c1_seq4	cytochrome p450	-0.8	0.574349	0.00084969	0.03	nr
comp47370_c0_seq1	Fructose-bisphosphate aldolase (EC 4.1.2.13)	-0.8	0.574349	0.00159125	0.05	nr
comp43039_c0_seq1	hypothetical protein NBO_49g0001 [Nosema bombycis CQ1]	-0.8	0.574349	0.00124001	0.04	nr
comp11173_c0_seq1	Tropomyosin-1	-0.8	0.574349	0.000187688	0.01	nr
comp35235_c0_seq1	Uncharacterized protein	-0.8	0.574349	0.000391316	0.02	nr
comp51892_c0_seq3	Uncharacterized protein	-0.8	0.574349	0.00139732	0.05	nr
comp48423_c1_seq4	Uncharacterized protein	-0.8	0.574349	0.000292519	0.02	nr
comp41151_c0_seq1	Uncharacterized protein	-0.8	0.574349	0.00167038	0.05	nr
comp41509_c0_seq3	Uncharacterized protein Involved in sarcoglycan complex	-0.8	0.574349	0.00023858	0.01	GO
comp29270_c0_seq1	Uncharacterized protein Involved in ubiquitin-dependent protein catabolic process; zinc ion binding	-0.8	0.574349	0.000818516	0.03	GO
comp40841_c0_seq1	Uncharacterized protein Involved in ATP binding; nucleobase-containing compound kinase activity;	-0.8	0.574349	1.11e-05	0	GO
comp51504_c1_seq2	Uncharacterized protein Involved in biosynthetic process; transferring acyl groups other than amino-acyl groups; zinc ion binding	-0.8	0.574349	0.000116564	0.01	GO
comp34706_c0_seq1	Uncharacterized protein Involved in chitin binding; chitin metabolic process;	-0.8	0.574349	0.000271672	0.02	GO
comp48729_c0_seq1	Uncharacterized protein with ATP binding; metabolic process; protein serine/threonine kinase activity	-0.8	0.574349	0.000445043	0.02	GO
comp38101_c0_seq1	Uncharacterized protein with catalytic activity; metabolic process	-0.8	0.574349	2.77e-06	0	GO
comp43061_c0_seq1	Uncharacterized protein with metallocarboxypeptidase activity	-0.8	0.574349	0.000144925	0.01	GO
comp50432_c0_seq1		-0.8	0.574349	0.000592211	0.03
comp43508_c0_seq3		-0.8	0.574349	0.00158211	0.05
comp2096_c0_seq1		-0.8	0.574349	0.00139029	0.05
comp42328_c0_seq1		-0.8	0.574349	0.00135615	0.05
comp14248_c0_seq1		-0.8	0.574349	0.00118553	0.04
comp28047_c0_seq1		-0.8	0.574349	0.00113169	0.04
comp33925_c0_seq1		-0.8	0.574349	0.001059	0.04
comp41852_c0_seq1		-0.8	0.574349	0.000880181	0.03
comp29290_c0_seq1		-0.8	0.574349	0.000347334	0.02
comp39447_c0_seq1		-0.8	0.574349	0.000294056	0.02
comp53021_c0_seq1		-0.8	0.574349	0.000221848	0.01
comp14099_c0_seq1		-0.8	0.574349	0.000114199	0.01
comp23157_c0_seq1		-0.8	0.574349	8.26e-05	0.01
comp47533_c0_seq1		-0.8	0.574349	6.15e-05	0.01
comp44814_c1_seq1		-0.8	0.574349	5.15e-05	0
comp15434_c0_seq1		-0.8	0.574349	2.79e-05	0
comp17209_c0_seq1		-0.8	0.574349	1.97e-06	0
comp29660_c0_seq2		-0.8	0.574349	1.71e-06	0
comp38629_c0_seq1		-0.8	0.574349	1.08e-06	0
comp41538_c0_seq2		-0.8	0.574349	0.00179221	0.05
comp51042_c0_seq18		-0.8	0.574349	1.74e-05	0
comp49923_c0_seq4		-0.8	0.574349	1.52e-06	0
comp46733_c1_seq10		-0.8	0.574349	2.03e-06	0
comp50547_c0_seq3		-0.8	0.574349	0.000187343	0.01
comp47720_c0_seq6		-0.8	0.574349	4.75e-07	0
comp40744_c0_seq13		-0.8	0.574349	0.000249989	0.01
comp43028_c0_seq24		-0.8	0.574349	0.000881564	0.03
comp48105_c0_seq1	Delta-aminolevulinic acid dehydratase (EC 4.2.1.24)	-0.9	0.535887	0.000165826	0.01	nr
comp48045_c1_seq1	udp-glucosyltransferase precursor	-0.9	0.535887	0.00175554	0.05	nr
comp45762_c1_seq3	Uncharacterized protein	-0.9	0.535887	2.24e-05	0	nr
comp32643_c0_seq1	Uncharacterized protein Involved in transmembrane transport	-0.9	0.535887	1.27e-07	0	GO
comp50410_c0_seq1	Uncharacterized protein Involved in zinc ion binding	-0.9	0.535887	0.000232365	0.01	GO
comp51844_c0_seq1	Uncharacterized protein with ATP binding; helicase activity; nucleic acid binding	-0.9	0.535887	0.000452784	0.02	GO
comp39976_c0_seq1	Uncharacterized protein with transmembrane transport; transporter activity	-0.9	0.535887	0.000868752	0.03	GO
comp39897_c0_seq1	Uncharacterized protein with voltage-gated anion channel activity	-0.9	0.535887	0.00155847	0.05	GO
comp38719_c0_seq1	Uncharacterized protein with lipid binding; transporter activity	-0.9	0.535887	0.000240336	0.01	GO
comp47641_c0_seq1		-0.9	0.535887	5.48e-05	0.01
comp2423_c0_seq1		-0.9	0.535887	0.00102888	0.04
comp48831_c3_seq2		-0.9	0.535887	0.000764735	0.03
comp11141_c0_seq1		-0.9	0.535887	0.00060681	0.03
comp41182_c0_seq1		-0.9	0.535887	0.000431832	0.02
comp35804_c0_seq1		-0.9	0.535887	0.000371203	0.02
comp49236_c0_seq1		-0.9	0.535887	0.000205502	0.01
comp72338_c0_seq1		-0.9	0.535887	0.000132106	0.01
comp38225_c0_seq3		-0.9	0.535887	0.000130837	0.01
comp39626_c0_seq1		-0.9	0.535887	0.000126468	0.01
comp47896_c0_seq1		-0.9	0.535887	3.95e-05	0
comp44586_c1_seq10		-0.9	0.535887	1.42e-05	0
comp49131_c0_seq3		-0.9	0.535887	1.9e-05	0
comp48078_c0_seq7		-0.9	0.535887	0.000393303	0.02
comp47699_c0_seq1		-0.9	0.535887	0.00117401	0.04
comp35525_c0_seq2		-0.9	0.535887	0.00147109	0.05
comp40975_c0_seq2	cystathionine gamma-lyase	-1	0.5	1.73e-05	0	nr
comp50154_c0_seq1	reverse transcriptase	-1	0.5	0.000820497	0.03	nr
comp42746_c0_seq1	Uncharacterized protein	-1	0.5	2.7e-07	0	nr
comp45036_c0_seq2	Uncharacterized protein	-1	0.5	3.03e-05	0	nr
comp52105_c1_seq1	Uncharacterized protein	-1	0.5	1.88e-05	0	nr
comp43823_c0_seq2	Uncharacterized protein Involved in calcium ion binding	-1	0.5	0.00141107	0.05	GO
comp48911_c0_seq2	Uncharacterized protein Involved in nucleic acid binding; zinc ion binding	-1	0.5	0.00136028	0.05	GO
comp52092_c0_seq5	Uncharacterized protein with secondary active sulfate transmembrane transporter activity; sulfate transport	-1	0.5	0.000731333	0.03	GO
comp45654_c0_seq4	Uncharacterized protein with transmembrane transport; transporter activity	-1	0.5	0.00148228	0.05	GO
comp44894_c0_seq1	Uncharacterized protein with metallocarboxypeptidase activity	-1	0.5	0.000989352	0.04	GO
comp23624_c0_seq1	Uncharacterized protein with metallocarboxypeptidase activity	-1	0.5	0.00103994	0.04	GO
comp51776_c1_seq3	Uncharacterized protein with oxidoreductase activity, acting on the aldehyde or oxo group of donors	-1	0.5	7.08e-05	0.01	GO
comp34700_c0_seq6	Uncharacterized protein with RNA binding; methyltransferase activity	-1	0.5	0.00150403	0.05	GO
comp38694_c0_seq1	Uncharacterized protein with serine-type carboxypeptidase activity	-1	0.5	0.000930845	0.04	GO
comp42812_c0_seq1	Uncharacterized protein part of structural constituent of cuticle	-1	0.5	0.00174635	0.05	GO
comp42923_c0_seq1		-1	0.5	0.00171452	0.05
comp9434_c0_seq1		-1	0.5	0.00155355	0.05
comp34992_c0_seq1		-1	0.5	0.00134571	0.05
comp52705_c0_seq1		-1	0.5	0.00129368	0.04
comp42968_c0_seq3		-1	0.5	0.000826391	0.03
comp54544_c0_seq1		-1	0.5	0.000665463	0.03
comp56182_c0_seq1		-1	0.5	0.000447618	0.02
comp42902_c0_seq2		-1	0.5	0.000381029	0.02
comp41769_c0_seq1		-1	0.5	0.000288156	0.02
comp48386_c0_seq2		-1	0.5	0.000119794	0.01
comp56090_c0_seq1		-1	0.5	9.43e-05	0.01
comp41273_c0_seq5		-1	0.5	1.32e-05	0
comp10627_c0_seq1		-1	0.5	9.16e-09	0
comp48238_c0_seq1		-1	0.5	0.00102951	0.04
comp41840_c0_seq14		-1	0.5	0.0011554	0.04
comp37081_c0_seq2		-1	0.5	1.19e-05	0
comp40979_c0_seq1	6-phosphogluconate dehydrogenase, decarboxylating (EC 1.1.1.44)	-1.1	0.466516	0.00156285	0.05	nr
comp45737_c0_seq1	Rab1 protein (Small GTP-binding protein) (Uncharacterized protein)	-1.1	0.466516	0.0001097	0.01	nr
comp46391_c0_seq1	syndecan binding protein	-1.1	0.466516	9.11e-06	0	nr
comp46003_c0_seq1	Transporter	-1.1	0.466516	6.72e-08	0	nr
comp50020_c1_seq1	Uncharacterized protein	-1.1	0.466516	1.18e-05	0	nr
comp50059_c1_seq5	Uncharacterized protein Involved in zinc ion binding	-1.1	0.466516	0.000332101	0.02	GO
comp46979_c0_seq2	Uncharacterized protein with heme binding; iron ion binding; monooxygenase activity;	-1.1	0.466516	9.32e-05	0.01	GO
comp48775_c0_seq6	Uncharacterized protein with RNA-directed DNA polymerase activity	-1.1	0.466516	0.000880456	0.03	GO
comp49619_c1_seq1	Uncharacterized protein with serine-type peptidase activity	-1.1	0.466516	5.76e-05	0.01	GO
comp43038_c1_seq1		-1.1	0.466516	5.05e-05	0
comp24947_c0_seq1		-1.1	0.466516	0.00115041	0.04
comp33683_c0_seq1		-1.1	0.466516	0.000424759	0.02
comp47949_c0_seq2		-1.1	0.466516	0.000409028	0.02
comp49528_c1_seq1		-1.1	0.466516	0.000229232	0.01
comp32146_c0_seq2		-1.1	0.466516	0.000226697	0.01
comp26432_c0_seq1		-1.1	0.466516	0.000183265	0.01
comp39052_c0_seq2		-1.1	0.466516	7.05e-05	0.01
comp44796_c0_seq3		-1.1	0.466516	2.72e-05	0
comp47995_c0_seq1		-1.1	0.466516	0.000378915	0.02
comp37735_c0_seq1		-1.1	0.466516	0.00136107	0.05
comp46185_c1_seq1	Malate dehydrogenase (EC 1.1.1.37)	-1.2	0.435275	1.81e-08	0	nr
comp47413_c0_seq1	Uncharacterized protein	-1.2	0.435275	1.86e-05	0	nr
comp34124_c1_seq2	Uncharacterized protein	-1.2	0.435275	0.000675368	0.03	nr
comp11131_c0_seq1	Uncharacterized protein	-1.2	0.435275	0.000754552	0.03	nr
comp52098_c1_seq3	Uncharacterized protein Involved in NAD binding; oxidoreductase activity, acting on the CH-OH group of donors,	-1.2	0.435275	3.9e-05	0	GO
comp52735_c0_seq1	Uncharacterized protein with catalytic activity; lipid metabolic process	-1.2	0.435275	0.000957223	0.04	GO
comp49581_c1_seq1	Uncharacterized protein with UDP-N-acetylmuramate dehydrogenase activity	-1.2	0.435275	0.000512421	0.02	GO
comp30405_c0_seq1		-1.2	0.435275	0.000538675	0.03
comp27962_c0_seq2		-1.2	0.435275	0.00165402	0.05
comp28574_c0_seq1		-1.2	0.435275	0.00138239	0.05
comp52588_c0_seq1		-1.2	0.435275	0.00117747	0.04
comp35167_c0_seq1		-1.2	0.435275	0.000929912	0.04
comp39690_c0_seq1		-1.2	0.435275	0.000852956	0.03
comp52835_c0_seq1		-1.2	0.435275	0.000657281	0.03
comp42368_c0_seq1		-1.2	0.435275	0.000385929	0.02
comp17871_c0_seq1		-1.2	0.435275	0.000317596	0.02
comp48333_c0_seq1		-1.2	0.435275	0.000212208	0.01
comp70719_c0_seq1		-1.2	0.435275	0.000209601	0.01
comp29389_c0_seq1		-1.2	0.435275	0.000197688	0.01
comp10204_c0_seq1		-1.2	0.435275	0.000132716	0.01
comp39784_c0_seq1		-1.2	0.435275	0.0001259	0.01
comp26226_c0_seq1		-1.2	0.435275	9.88e-05	0.01
comp43175_c0_seq2		-1.2	0.435275	5.13e-08	0
comp40923_c0_seq1		-1.2	0.435275	3.57e-05	0
comp40803_c0_seq2		-1.2	0.435275	0.000454582	0.02
comp37281_c0_seq11		-1.2	0.435275	0.00064245	0.03
comp52657_c0_seq1	Defensin	-1.3	0.406126	7.79e-05	0.01	nr
comp46418_c0_seq3	reverse transcriptase	-1.3	0.406126	0.000515118	0.02	nr
comp43364_c0_seq3	rna-directed dna polymerase from mobile element jockey-like	-1.3	0.406126	8.16e-06	0	nr
comp42621_c0_seq1	Uncharacterized protein	-1.3	0.406126	5.88e-06	0	nr
comp51001_c0_seq2	Uncharacterized protein	-1.3	0.406126	9.63e-08	0	nr
comp49688_c0_seq2	Uncharacterized protein	-1.3	0.406126	0.00121779	0.04	nr
comp33867_c0_seq1	Uncharacterized protein Involved in calcium ion binding	-1.3	0.406126	0.0014089	0.05	GO
comp51184_c0_seq1	Uncharacterized protein with extracellular-glutamate-gated ion channel activity;	-1.3	0.406126	0.000187887	0.01	GO
comp51805_c0_seq5	Uncharacterized protein with calcium-dependent cysteine-type endopeptidase activity;	-1.3	0.406126	0.00100692	0.04	GO
comp44979_c0_seq1	Uncharacterized protein with motor activity; myosin complex	-1.3	0.406126	0.000898165	0.04	GO
comp42889_c0_seq1	Uncharacterized protein with serine-type carboxypeptidase activity	-1.3	0.406126	0.00160112	0.05	GO
comp28485_c0_seq1		-1.3	0.406126	0.00111229	0.04
comp5222_c0_seq1		-1.3	0.406126	0.000842864	0.03
comp24260_c0_seq3		-1.3	0.406126	0.00062821	0.03
comp62211_c0_seq1		-1.3	0.406126	0.000617139	0.03
comp33088_c0_seq1		-1.3	0.406126	0.000279724	0.02
comp22757_c0_seq2		-1.3	0.406126	0.000174294	0.01
comp55739_c0_seq1		-1.3	0.406126	9.17e-05	0.01
comp35866_c0_seq1		-1.3	0.406126	7.95e-05	0.01
comp15936_c0_seq1		-1.3	0.406126	5.17e-05	0
comp47905_c0_seq1		-1.3	0.406126	1.32e-05	0
comp15123_c0_seq1		-1.3	0.406126	1.92e-07	0
comp38394_c0_seq1		-1.3	0.406126	0.000714335	0.03
comp47360_c0_seq13		-1.3	0.406126	0.000128693	0.01
comp27489_c0_seq1	gag-pol polyprotein	-1.4	0.378929	0.000558979	0.03	nr
comp33433_c0_seq1	Sex-specific storage-protein 2 (SP 2) (Arylphorin) nutrient reservoir activity	-1.4	0.378929	0.000113972	0.01	nr
comp38437_c0_seq2	Uncharacterized protein	-1.4	0.378929	0.000941804	0.04	nr
comp51149_c0_seq1	Uncharacterized protein	-1.4	0.378929	2.57e-05	0	nr
comp45431_c0_seq1	Uncharacterized protein	-1.4	0.378929	6.51e-05	0.01	nr
comp38287_c0_seq1		-1.4	0.378929	0.00134438	0.05
comp22588_c0_seq1		-1.4	0.378929	0.00131654	0.04
comp85665_c0_seq1		-1.4	0.378929	0.000646629	0.03
comp19958_c0_seq1		-1.4	0.378929	0.000600722	0.03
comp22773_c0_seq1		-1.4	0.378929	0.000357769	0.02
comp33434_c0_seq1		-1.4	0.378929	0.000163016	0.01
comp34104_c0_seq1		-1.4	0.378929	0.000152523	0.01
comp48163_c0_seq4		-1.4	0.378929	0.000140945	0.01
comp30235_c0_seq1		-1.4	0.378929	7.02e-05	0.01
comp21240_c0_seq2		-1.4	0.378929	1.97e-05	0
comp56865_c0_seq1		-1.4	0.378929	1.89e-05	0
comp47917_c0_seq1		-1.4	0.378929	4.27e-07	0
comp37819_c0_seq1		-1.4	0.378929	0.000831824	0.03
comp33209_c0_seq1		-1.4	0.378929	0.000233509	0.01
comp27829_c0_seq1	cytochrome p450	-1.5	0.353553	6.07e-06	0	nr
comp23929_c0_seq1	Uncharacterized protein	-1.5	0.353553	4.96e-05	0	nr
comp52596_c0_seq1	Uncharacterized protein with lipid binding; transporter activity	-1.5	0.353553	5.32e-05	0.01	GO
comp31133_c0_seq1		-1.5	0.353553	0.000585608	0.03
comp54996_c0_seq1		-1.5	0.353553	0.000122104	0.01
comp49940_c0_seq2		-1.5	0.353553	2.81e-05	0
comp52207_c0_seq4	bel12_ag transposon polyprotein	-1.6	0.329877	2.37e-06	0	nr
comp8370_c0_seq1		-1.6	0.329877	0.000700519	0.03
comp9719_c0_seq1		-1.6	0.329877	9.75e-05	0.01
comp33247_c0_seq1		-1.6	0.329877	1.02e-11	0
comp15115_c0_seq1		-1.6	0.329877	7.77e-21	0
comp43506_c0_seq11		-1.6	0.329877	3.87e-08	0
comp27183_c0_seq1		-1.6	0.329877	0.000215547	0.01
comp45290_c0_seq2		-1.6	0.329877	0.000106144	0.01
comp63711_c0_seq1	Uncharacterized protein	-1.7	0.307786	9.83e-05	0.01	nr
comp10987_c0_seq1	Uncharacterized protein	-1.7	0.307786	1.97e-07	0	nr
comp52359_c0_seq1	Uncharacterized protein (Fragment)Involved in calcium ion binding;	-1.7	0.307786	4.68e-05	0	GO
comp53889_c0_seq1		-1.7	0.307786	0.00133606	0.05
comp11389_c0_seq1		-1.7	0.307786	0.000150514	0.01
comp41689_c0_seq2		-1.7	0.307786	0.000236001	0.01
comp32472_c0_seq1	Inosine-5'-monophosphate dehydrogenase (EC 1.1.1.205)	-1.8	0.287175	0.00040442	0.02	nr
comp50014_c0_seq1	Uncharacterized protein	-1.8	0.287175	0.000172367	0.01	nr
comp47334_c0_seq2	Uncharacterized protein Involved in ATP catabolic process; cation-transporting ATPase activity;	-1.8	0.287175	0.000932144	0.04	GO
comp52105_c0_seq2		-1.8	0.287175	0.00146594	0.05
comp15248_c0_seq1		-1.8	0.287175	0.000161217	0.01
comp16517_c0_seq1		-1.8	0.287175	1.14e-07	0
comp51795_c0_seq4		-1.8	0.287175	0.000757378	0.03
comp42601_c0_seq2	ATP-dependent Clp protease proteolytic subunit (EC 3.4.21.92)	-1.9	0.267943	0.000188543	0.01	nr
comp41316_c0_seq1	Uncharacterized protein	-1.9	0.267943	0.00128465	0.04	nr
comp29673_c0_seq1	Uncharacterized protein	-1.9	0.267943	0.000984241	0.04	nr
comp32926_c0_seq1	Uncharacterized protein with serine-type carboxypeptidase activity	-1.9	0.267943	1.02e-06	0	GO
comp10789_c0_seq1		-1.9	0.267943	2.38e-05	0
comp37765_c0_seq5		-1.9	0.267943	4.52e-07	0
comp51886_c0_seq1	Uncharacterized protein	-2	0.25	1.88e-06	0	nr
comp43922_c0_seq1	Uncharacterized protein (Fragment)Involved in chitin binding; chitin metabolic process;	-2	0.25	7.19e-06	0	GO
comp48251_c0_seq1	Uncharacterized protein Involved in protein transport	-2	0.25	0.00124975	0.04	GO
comp53718_c0_seq1		-2	0.25	0.000785031	0.03
comp81062_c0_seq1		-2	0.25	0.000608513	0.03
comp16717_c0_seq1		-2	0.25	6.15e-11	0
comp38507_c0_seq1	cytochrome p450 4v2-like	-2.1	0.233258	4.03e-06	0	nr
comp51180_c1_seq1	Uncharacterized protein	-2.1	0.233258	4.33e-08	0	nr
comp47787_c0_seq2	Uncharacterized protein	-2.1	0.233258	1.29e-07	0	nr
comp15810_c0_seq1	Uncharacterized protein with serine-type carboxypeptidase activity	-2.1	0.233258	5.97e-11	0	GO
comp7561_c0_seq2		-2.1	0.233258	0.000547431	0.03
comp42791_c1_seq1		-2.1	0.233258	0.000146628	0.01
comp38982_c0_seq3		-2.1	0.233258	5.11e-05	0
comp83687_c0_seq1		-2.1	0.233258	3.53e-06	0
comp17569_c0_seq1		-2.1	0.233258	2.67e-08	0
comp32062_c0_seq1	cytochrome p450	-2.2	0.217638	6.78e-06	0	nr
comp51901_c0_seq4	Uncharacterized protein Involved in nucleotide binding;	-2.2	0.217638	0.000519761	0.02	GO
comp51772_c1_seq3	Uncharacterized protein Involved in zinc ion binding	-2.2	0.217638	2.24e-06	0	GO
comp35300_c0_seq1		-2.2	0.217638	3.75e-08	0
comp40552_c0_seq1		-2.2	0.217638	3.06e-18	0
comp27179_c0_seq2	reverse transcriptase	-2.3	0.203063	0.000801468	0.03	nr
comp45859_c0_seq2	Uncharacterized protein	-2.3	0.203063	3.09e-07	0	nr
comp50848_c1_seq4	Uncharacterized protein with hydrolase activity; tRNA processing	-2.3	0.203063	0.00176842	0.05	GO
comp44534_c0_seq1	Uncharacterized protein	-2.4	0.189465	2.5e-06	0	nr
comp29292_c0_seq2	Uncharacterized protein with magnesium ion transmembrane transporter activity;	-2.4	0.189465	2.04e-10	0	GO
comp28795_c0_seq2		-2.4	0.189465	0.00172556	0.05
comp52950_c0_seq1		-2.4	0.189465	1.64e-05	0
comp34034_c0_seq1		-2.4	0.189465	1.34e-05	0
comp11320_c0_seq1		-2.5	0.176777	2.86e-05	0
comp24770_c0_seq1		-2.5	0.176777	2.5e-05	0
comp40197_c0_seq1		-2.5	0.176777	4.99e-06	0
comp46802_c0_seq3	Eukaryotic translation initiation factor 6 (Uncharacterized protein)	-2.6	0.164938	5.48e-08	0	nr
comp12783_c0_seq1	gag-pol protein	-2.6	0.164938	8.61e-05	0.01	nr
comp45126_c0_seq1	Mitochondrial aldehyde dehydrogenase (Uncharacterized protein)	-2.6	0.164938	2.14e-08	0	nr
comp29141_c0_seq1		-2.6	0.164938	6.68e-07	0
comp10717_c0_seq1		-2.6	0.164938	2.32e-07	0
comp44976_c0_seq1		-2.7	0.153893	0.000223732	0.01
comp48986_c0_seq1		-2.7	0.153893	0.00107656	0.04
comp32911_c0_seq1		-2.8	0.143587	0.000147939	0.01
comp50167_c0_seq1	Uncharacterized protein Involved in nucleic acid binding	-2.9	0.133972	6.62e-06	0	GO
comp52655_c0_seq1		-2.9	0.133972	1.92e-16	0
comp48632_c0_seq1		-2.9	0.133972	0.000231352	0.01
comp11114_c0_seq1		-3.3	0.101532	2.46e-20	0
comp25518_c0_seq2		-3.4	0.0947323	2.07e-05	0
comp51273_c0_seq1		-3.4	0.0947323	3.46e-23	0
comp35851_c0_seq1		-3.5	0.0883883	0.000256316	0.02
comp47286_c0_seq1		-3.6	0.0824692	4.91e-21	0
comp39113_c0_seq1		-3.7	0.0769465	2.18e-07	0
comp43300_c0_seq3	Uncharacterized protein	-3.8	0.0717936	2.25e-08	0	nr
comp50977_c0_seq1	Uncharacterized protein	-4	0.0625	6.41e-18	0	nr
comp30838_c0_seq1	odorant binding protein	-4.1	0.0583146	4.53e-08	0	nr
comp32969_c0_seq2	reverse partial	-4.4	0.0473661	3.07e-05	0	nr
comp51232_c0_seq3	Uncharacterized protein with serine-type carboxypeptidase activity	-4.7	0.0384733	0.00182634	0.05	GO
comp30311_c0_seq1		-4.7	0.0384733	4.13e-24	0
comp35428_c0_seq1		-5.1	0.0291573	1.04e-23	0
comp59463_c0_seq1		-5.3	0.0253829	7.5e-24	0
comp28866_c0_seq1		-5.6	0.0206173	1.24e-15	0
