# Supplementary material for: Transcriptional analysis of susceptible and resistant European corn borer strains and their response to Cry1F protoxin
Source: BMC Genomics. 2015 Jul 29;16(1):558. doi: 10.1186/s12864-015-1751-6 (PMC4518661; doi:10.1186/s12864-015-1751-6)
Supplement: Additional file 7: Table S5. — Genes differentially expressed in the Cry1F resistant strain when compared to the susceptible strain. [file 12864_2015_1751_MOESM7_ESM.xlsx]

## Sheet: Sheet1
Table S5 : Genes differentially expressed in the Cry1F resistant strain when compared to the susceptible strain
Transcript ID	Protein name	log2FC(resistant/suscp)	FC(resistant/suscp)	PValue	FDR	Annotation
comp32492_c0_seq1	integrase core domain protein	5.5	45.2548	4.63e-56	0	nr
comp12005_c0_seq1	Uncharacterized protein with zinc ion binding	5.25	38.0546	1.16e-48	0	GO
comp13841_c0_seq2	x-linked retinitis pigmentosa gtpase regulator	4.68	25.6342	5.73e-104	0	nr
comp10654_c0_seq1	gag-pol polyprotein	4.64	24.9333	1.29e-31	0	nr
comp20863_c0_seq1	bel12_ag transposon polyprotein	4.39	20.9663	1.11e-48	0	nr
comp21273_c0_seq2		4.28	19.4271	1.43e-46	0
comp37028_c0_seq1	reverse transcriptase	4.09	17.0299	1.08e-31	0	nr
comp28174_c0_seq1	endonuclease-reverse transcriptase	3.87	14.6213	5.87e-30	0	nr
comp11711_c0_seq1	endonuclease-reverse transcriptase	3.85	14.42	1.91e-138	0	nr
comp45157_c0_seq2	Uncharacterized protein with zinc ion binding	3.82	14.1232	3.95e-31	0	GO
comp52805_c0_seq1		3.8	13.9288	1.68e-20	0
comp42566_c0_seq1	integrin beta pat-3	3.78	13.737	1.7e-103	0	nr
comp37991_c0_seq2	rna-directed dna polymerase from mobile element jockey-like	3.62	12.295	2.92e-31	0	nr
comp55172_c0_seq1	Uncharacterized protein with zinc ion binding	3.53	11.5514	2.53e-18	0	GO
comp35765_c0_seq2		3.33	10.0561	6.68e-28	0
comp52358_c0_seq1		3.32	9.98664	1.35e-26	0
comp12911_c0_seq1		3.31	9.91766	5.22e-18	0
comp42242_c0_seq1	gag-pol polyprotein	3.27	9.64646	3.81e-28	0	nr
comp38587_c0_seq5		3.19	9.12611	1.76e-31	0
comp12995_c0_seq4	atrial natriuretic peptide receptor 1-like	3.18	9.06307	1.45e-18	0	nr
comp52910_c0_seq1		3.18	9.06307	7.3e-14	0
comp33549_c0_seq2		3.16	8.9383	4.94e-25	0
comp30977_c0_seq1	pol-like protein	3.08	8.45614	5.19e-24	0	nr
comp34177_c0_seq1		3.08	8.45614	3.81e-16	0
comp31234_c1_seq1	rna-directed dna polymerase from mobile element jockey-like	3.07	8.39773	5.19e-13	0	nr
comp34913_c0_seq1	lysosomal alpha-glucosidase-like	3.04	8.22491	4.06e-17	0	nr
comp49877_c0_seq1	golgi-associated plant pathogenesis-related protein 1	3.03	8.1681	6.87e-33	0	nr
comp71245_c0_seq1		3.01	8.05564	7.33e-19	0
comp10881_c0_seq1		2.99	7.94474	6.95e-24	0
comp22316_c0_seq1		2.98	7.88986	1.58e-38	0
comp52892_c0_seq1		2.97	7.83536	1.64e-12	0
comp58120_c0_seq1		2.97	7.83536	1.51e-12	0
comp42873_c0_seq4		2.95	7.72749	1.33e-14	0
comp61298_c0_seq1		2.94	7.67411	1.42e-14	0
comp10994_c0_seq1		2.93	7.6211	1.67e-24	0
comp14307_c0_seq2		2.93	7.6211	1.98e-19	0
comp32928_c0_seq1		2.92	7.56846	2.11e-23	0
comp41749_c0_seq3	rna-directed dna polymerase from mobile element jockey-like	2.91	7.51618	1.03e-16	0	nr
comp38738_c0_seq3	Uncharacterized protein ATP binding; mismatch repair; mismatched DNA binding	2.89	7.4127	1.2e-22	0	GO
comp86379_c0_seq1		2.89	7.4127	4.14e-16	0
comp58718_c0_seq1		2.88	7.3615	1.83e-28	0
comp36069_c0_seq1	Uncharacterized protein	2.87	7.31065	4.11e-48	0	nr
comp31161_c0_seq1	retrotransposon-like family member (retr-1)-like	2.84	7.1602	5.78e-11	0	nr
comp29667_c0_seq6		2.84	7.1602	9.77e-20	0
comp68817_c0_seq1		2.84	7.1602	4.98e-16	0
comp20968_c0_seq1	hypothetical protein TcasGA2_TC010304	2.83	7.11074	1.93e-19	0	nr
comp42358_c0_seq1	rna-directed dna polymerase from mobile element jockey-like	2.81	7.01285	1.3e-13	0	nr
comp56306_c0_seq1	Uncharacterized protein with RNA-directed DNA polymerase activity	2.79	6.9163	1.35e-12	0	GO
comp53407_c0_seq1	Uncharacterized protein nucleic acid binding	2.78	6.86852	6.39e-14	0	GO
comp54463_c0_seq1	Uncharacterized protein with oxidoreductase activity	2.78	6.86852	1.64e-13	0	GO
comp19388_c0_seq2		2.78	6.86852	1.18e-12	0
comp52207_c0_seq4		2.78	6.86852	1.65e-36	0
comp33262_c0_seq6	hypothetical protein KGM_10851	2.77	6.82108	1.31e-57	0	nr
comp33341_c0_seq1		2.77	6.82108	4.86e-13	0
comp12613_c0_seq1	reverse transcriptase	2.75	6.72717	1.97e-10	0	nr
comp22296_c0_seq2		2.74	6.6807	6.8e-23	0
comp31025_c0_seq1		2.74	6.6807	5.57e-12	0
comp49260_c0_seq1	serendipity locus protein alpha-like	2.73	6.63456	2.2e-23	0	nr
comp13787_c0_seq1	endonuclease-reverse transcriptase	2.72	6.58873	3.84e-13	0	nr
comp33160_c0_seq2		2.7	6.49802	3.17e-18	0
comp35128_c0_seq2		2.7	6.49802	3.56e-13	0
comp35772_c0_seq1	pol-like protein	2.69	6.45313	6.09e-21	0	nr
comp21002_c0_seq1	rgk2 cg34390-pa	2.67	6.36429	2.15e-10	0	nr
comp10682_c0_seq1		2.63	6.19026	1.96e-11	0
comp35589_c0_seq2		2.61	6.10504	1.36e-56	0
comp70738_c0_seq1		2.61	6.10504	1.14e-12	0
comp20713_c0_seq1	Putative lipase	2.59	6.02099	8.15e-10	0	nr
comp15508_c0_seq2		2.59	6.02099	1.92e-09	0
comp38089_c0_seq3		2.59	6.02099	4.89e-36	0
comp42766_c1_seq1		2.59	6.02099	4.97e-24	0
comp12221_c0_seq1		2.58	5.9794	9.92e-11	0
comp27102_c0_seq2		2.58	5.9794	7.85e-13	0
comp29481_c0_seq13		2.57	5.93809	2.75e-15	0
comp34825_c0_seq3	zgc:165409 protein	2.56	5.89708	1.39e-09	0	nr
comp11736_c0_seq1		2.55	5.85634	1.7e-14	0
comp29845_c0_seq1	bel12_ag transposon polyprotein	2.53	5.77572	1.89e-12	0	nr
comp49632_c0_seq1	aldehyde oxidase	2.51	5.6962	3.37e-12	0	nr
comp55310_c0_seq1	Uncharacterized proteinL-threonine ammonia-lyase activity; threonine catabolic process	2.5	5.65685	5.54e-09	0	GO
comp27990_c0_seq1		2.5	5.65685	2.58e-21	0
comp38433_c0_seq1		2.49	5.61778	7.16e-44	0
comp51254_c0_seq2		2.49	5.61778	1.22e-21	0
comp16272_c0_seq1	transcription initiation factor tfiid subunit 2-like protein	2.48	5.57897	2.39e-11	0	nr
comp2332_c0_seq1	Uncharacterized protein	2.48	5.57897	1.74e-11	0	nr
comp56153_c0_seq1		2.47	5.54044	3.05e-09	0
comp50470_c0_seq6		2.44	5.42642	6.85e-52	0
comp22943_c0_seq1		2.39	5.24157	4.57e-14	0
comp34033_c0_seq1		2.39	5.24157	3.26e-44	0
comp27626_c0_seq3	reverse transcriptase	2.38	5.20537	1.56e-13	0	nr
comp23171_c0_seq1	zinc finger dna binding protein	2.38	5.20537	9.06e-12	0	nr
comp42211_c0_seq1	PREDICTED: uncharacterized protein LOC101734130, partial	2.36	5.1337	2.25e-08	0	nr
comp45171_c1_seq1		2.36	5.1337	4.95e-30	0
comp58259_c0_seq1		2.36	5.1337	3.32e-12	0
comp30935_c0_seq10	Uncharacterized protein with extracellular ligand-gated ion channel activity;	2.35	5.09824	2.45e-15	0	GO
comp13494_c0_seq1	hypothetical protein KGM_01877 (with zinc ion binding)	2.33	5.02805	2.72e-11	0	nr
comp49033_c0_seq1	Uncharacterized protein involved in DNA binding	2.33	5.02805	8.58e-17	0	GO
comp37644_c0_seq1	Putative uncharacterized protein	2.32	4.99332	2.1e-18	0	nr
comp37491_c0_seq1		2.32	4.99332	3.59e-14	0
comp27702_c0_seq1	PREDICTED: uncharacterized protein LOC101742112	2.31	4.95883	5.06e-09	0	nr
comp13133_c0_seq1		2.31	4.95883	1.88e-12	0
comp12239_c0_seq1	endonuclease-reverse transcriptase	2.3	4.92458	6.22e-11	0	nr
comp54073_c0_seq1		2.3	4.92458	8.55e-21	0
comp10599_c0_seq1		2.29	4.89056	4.52e-08	0
comp14391_c0_seq1		2.29	4.89056	7.37e-12	0
comp64866_c0_seq1		2.29	4.89056	5.59e-08	0
comp49657_c0_seq1	gag-pol polyprotein	2.28	4.85678	1.78e-23	0	nr
comp32629_c0_seq3		2.26	4.78991	8.93e-08	0
comp53266_c0_seq1		2.26	4.78991	2.46e-07	0
comp6208_c0_seq1	cytochrome p450	2.24	4.72397	6.24e-10	0	nr
comp10838_c0_seq1	hypothetical protein KGM_18594	2.24	4.72397	2.82e-07	0	nr
comp45522_c0_seq1	Uncharacterized protein with RNA-directed DNA polymerase activity	2.24	4.72397	2.94e-10	0	GO
comp46237_c0_seq4		2.24	4.72397	4.63e-29	0
comp50301_c0_seq6		2.24	4.72397	3.87e-25	0
comp54048_c0_seq1		2.24	4.72397	3.51e-07	0
comp47759_c1_seq1		2.22	4.65893	2.87e-07	0
comp37924_c0_seq1	gag-pol polyprotein	2.21	4.62675	1.07e-18	0	nr
comp48986_c0_seq1		2.21	4.62675	4.98e-08	0
comp77777_c0_seq1		2.21	4.62675	1.97e-10	0
comp42418_c0_seq2	luciferin 4-monooxygenase	2.19	4.56305	1.28e-20	0	nr
comp31455_c0_seq1	PREDICTED: uncharacterized protein LOC101739692	2.19	4.56305	9.49e-09	0	nr
comp67897_c0_seq1	Ribosomal protein L10 (Uncharacterized protein)	2.19	4.56305	1.63e-07	0	nr
comp47543_c0_seq1	rna-directed dna polymerase from mobile element jockey-like	2.19	4.56305	6.24e-09	0	nr
comp59033_c0_seq1		2.19	4.56305	3.04e-11	0
comp52946_c0_seq1		2.18	4.53154	1.92e-14	0
comp12184_c0_seq1		2.16	4.46915	2.03e-15	0
comp37279_c0_seq2		2.15	4.43828	2.24e-10	0
comp67061_c0_seq1		2.15	4.43828	2.28e-11	0
comp15732_c0_seq2	elongation of very long chain fatty acids	2.14	4.40762	4.71e-07	0	nr
comp13675_c0_seq1		2.14	4.40762	1.27e-10	0
comp12101_c0_seq2		2.13	4.37717	2.61e-17	0
comp34447_c0_seq2	hypothetical protein KGM_16001	2.11	4.31691	8.27e-13	0	nr
comp37357_c0_seq1	rna-directed dna polymerase from mobile element jockey-like	2.11	4.31691	5.18e-09	0	nr
comp41059_c0_seq1		2.11	4.31691	4.42e-11	0
comp54347_c0_seq1		2.09	4.25748	7.47e-12	0
comp52952_c0_seq1		2.08	4.22807	7.53e-13	0
comp2583_c0_seq1	muscle m-line assembly protein unc-89-like	2.07	4.19887	8.17e-07	0	nr
comp23497_c0_seq2		2.07	4.19887	7.31e-07	0
comp10575_c0_seq1		2.06	4.16986	3.2e-07	0
comp42013_c0_seq1	scarlet	2.05	4.14106	2.54e-08	0	nr
comp11685_c0_seq1		2.05	4.14106	8.53e-07	0
comp28816_c0_seq1		2.05	4.14106	5.86e-07	0
comp40554_c0_seq1	Putative DNA-mediated transposase	2.04	4.11246	6.75e-13	0	nr
comp28736_c0_seq1		2.04	4.11246	2.82e-31	0
comp31280_c0_seq2		2.04	4.11246	2.32e-06	0
comp3664_c0_seq1		2.04	4.11246	3.8e-07	0
comp58208_c0_seq1		2.04	4.11246	1.23e-06	0
comp37244_c1_seq1		2.03	4.08405	7.63e-09	0
comp33456_c0_seq6	sodium- and chloride-dependent neurotransmitter transporter	2.01	4.02782	1.01e-16	0	nr
comp14402_c0_seq2		2.01	4.02782	5.16e-06	0
comp42636_c0_seq3		2.01	4.02782	3.14e-17	0
comp39742_c0_seq2	gag-pol polyprotein precursor	2	4	4.97e-09	0	nr
comp25570_c0_seq1	mutant cadherin	2	4	2.97e-09	0	nr
comp25134_c0_seq5		2	4	2.1e-10	0
comp53142_c0_seq1		1.99	3.97237	8.58e-10	0
comp11757_c0_seq1		1.98	3.94493	1.38e-09	0
comp44384_c0_seq1		1.98	3.94493	9.05e-19	0
comp19178_c0_seq1	Guanylate cyclase (EC 4.6.1.2)	1.97	3.91768	6.22e-12	0	nr
comp29831_c0_seq1		1.97	3.91768	1.23e-07	0
comp31513_c0_seq2		1.97	3.91768	1.41e-14	0
comp61634_c0_seq1		1.97	3.91768	5.84e-10	0
comp69018_c0_seq1		1.97	3.91768	9.85e-11	0
comp12234_c0_seq1	nuclease harbi1-like	1.96	3.89062	3.58e-13	0	nr
comp42519_c0_seq2	Uncharacterized protein	1.95	3.86375	1.42e-07	0	nr
comp3727_c0_seq1	zinc finger protein 862-like	1.95	3.86375	2.73e-06	0	nr
comp17871_c0_seq1		1.95	3.86375	4.38e-19	0
comp24676_c0_seq1		1.95	3.86375	2.92e-20	0
comp35496_c0_seq3	bel12_ag transposon polyprotein	1.94	3.83706	1.45e-11	0	nr
comp43054_c0_seq1	bel12_ag transposon polyprotein	1.94	3.83706	2.48e-07	0	nr
comp25762_c0_seq5	hypothetical protein KGM_00373	1.94	3.83706	4.23e-08	0	nr
comp44569_c0_seq2	rh-like protein	1.94	3.83706	2.46e-06	0	nr
comp20001_c0_seq2		1.94	3.83706	9.81e-08	0
comp29657_c0_seq1		1.94	3.83706	2.53e-09	0
comp20918_c0_seq1	hypothetical protein TcasGA2_TC010304	1.93	3.81055	1.69e-06	0	nr
comp49804_c2_seq1	reverse transcriptase	1.93	3.81055	5.42e-18	0	nr
comp50258_c0_seq6	Uncharacterized protein	1.93	3.81055	1.26e-06	0	nr
comp31325_c0_seq1		1.93	3.81055	1.54e-06	0
comp11346_c0_seq1		1.92	3.78423	5.39e-13	0
comp34340_c0_seq5		1.92	3.78423	3.62e-06	0
comp34919_c0_seq3		1.92	3.78423	6.22e-19	0
comp41437_c0_seq1	Uncharacterized protein with zinc ion binding	1.91	3.75809	1.57e-22	0	GO
comp12035_c0_seq1		1.91	3.75809	1.78e-06	0
comp22439_c0_seq1		1.91	3.75809	2.58e-08	0
comp49095_c0_seq1		1.91	3.75809	9.95e-06	0
comp58059_c0_seq1		1.91	3.75809	7.56e-07	0
comp41667_c0_seq1	ecdysteroid 22-kinase (transferring phosphorus-containing groups)	1.9	3.73213	6.71e-06	0	nr
comp28717_c0_seq1	parathyroid hormone-responsive b1	1.9	3.73213	4.29e-07	0	nr
comp39163_c0_seq1	Uncharacterized protein	1.89	3.70635	2.16e-06	0	nr
comp9935_c0_seq1		1.89	3.70635	2.5e-19	0
comp11018_c0_seq1	pol protein	1.88	3.68075	2.27e-08	0	nr
comp56068_c0_seq1	Uncharacterized protein with N-acetyllactosaminide beta-1,3-N-acetylglucosaminyltransferase activity	1.88	3.68075	5.59e-06	0	GO
comp32428_c0_seq1		1.88	3.68075	8.8e-14	0
comp41718_c0_seq2		1.88	3.68075	3.63e-10	0
comp29337_c0_seq1		1.87	3.65533	1.37e-14	0
comp37712_c0_seq1		1.87	3.65533	4.48e-13	0
comp46966_c0_seq1		1.87	3.65533	9.03e-08	0
comp35051_c0_seq1	rna-directed dna polymerase from mobile element jockey-like	1.85	3.605	2.16e-07	0	nr
comp28151_c0_seq3		1.85	3.605	2.18e-07	0
comp28158_c0_seq2		1.85	3.605	6.86e-12	0
comp47449_c0_seq2		1.85	3.605	2.61e-05	0
comp785_c0_seq1		1.85	3.605	5.21e-08	0
comp48112_c0_seq1	poly -specific endoribonuclease homolog	1.84	3.5801	4.04e-21	0	nr
comp42570_c0_seq8	Putative uncharacterized protein	1.84	3.5801	9e-10	0	nr
comp26884_c0_seq1	reverse transcriptase	1.84	3.5801	2.01e-06	0	nr
comp834_c0_seq1		1.84	3.5801	2.53e-12	0
comp45107_c0_seq1	facilitated trehalose transporter tret1-like	1.83	3.55537	7.37e-06	0	nr
comp40691_c0_seq1	nedd2-like caspase (cysteine-type endopeptidase activity)	1.83	3.55537	1.07e-16	0	nr
comp52659_c0_seq1		1.83	3.55537	1.16e-15	0
comp10606_c0_seq1		1.82	3.53081	1.52e-15	0
comp51107_c0_seq1		1.82	3.53081	1.68e-10	0
comp41548_c0_seq1		1.81	3.50642	2e-06	0
comp78582_c0_seq1		1.81	3.50642	6.21e-06	0
comp82126_c0_seq1		1.81	3.50642	2.89e-05	0
comp39525_c1_seq1		1.8	3.4822	1.29e-10	0
comp54956_c0_seq1		1.8	3.4822	9.15e-06	0
comp55354_c0_seq1		1.8	3.4822	2.52e-06	0
comp598_c0_seq1	pol polyprotein	1.79	3.45815	1.19e-07	0	nr
comp1403_c0_seq1		1.79	3.45815	3.9e-09	0
comp20287_c0_seq1		1.79	3.45815	8.39e-06	0
comp30062_c0_seq1		1.79	3.45815	7.79e-06	0
comp31812_c0_seq6	Putative uncharacterized protein (with transmembrane transporter activity)	1.78	3.43426	5.54e-06	0	nr
comp1018_c0_seq1	retrovirus-related pol polyprotein from transposon tnt 1-94	1.78	3.43426	2.47e-06	0	nr
comp14872_c0_seq1		1.78	3.43426	3.53e-06	0
comp45914_c1_seq2		1.78	3.43426	2.57e-16	0
comp32887_c0_seq1		1.77	3.41054	1.77e-25	0
comp35758_c0_seq1		1.77	3.41054	7.68e-13	0
comp19829_c0_seq1	meckel syndrome type 1 protein	1.76	3.38698	4.54e-05	0	nr
comp30232_c0_seq1		1.76	3.38698	7.06e-05	0
comp4284_c0_seq1		1.76	3.38698	2.72e-06	0
comp43528_c0_seq15		1.76	3.38698	4.96e-30	0
comp11201_c0_seq2		1.75	3.36359	4.74e-16	0
comp31942_c0_seq1		1.75	3.36359	4.34e-15	0
comp33042_c0_seq2	dna supercoiling factor	1.74	3.34035	9.27e-11	0	nr
comp56391_c0_seq1	Uncharacterized protein	1.74	3.34035	4.51e-05	0	nr
comp15221_c0_seq1		1.74	3.34035	8.99e-14	0
comp15493_c0_seq1		1.74	3.34035	1.32e-06	0
comp22813_c0_seq2		1.74	3.34035	4.05e-06	0
comp62788_c0_seq1		1.74	3.34035	6.89e-05	0
comp81120_c0_seq1		1.74	3.34035	6.62e-06	0
comp52304_c1_seq1	Putative uncharacterized protein (with RNA-directed DNA polymerase activity)	1.73	3.31728	2.03e-15	0	nr
comp10640_c0_seq1		1.73	3.31728	2.65e-07	0
comp46328_c0_seq1	bel12_ag transposon polyprotein	1.72	3.29436	1.41e-06	0	nr
comp45933_c0_seq1	Putative uncharacterized protein with nucleic acid binding	1.72	3.29436	8.47e-14	0	nr
comp43789_c0_seq1		1.72	3.29436	1.8e-12	0
comp48848_c0_seq4		1.72	3.29436	1.9e-12	0
comp83888_c0_seq1		1.72	3.29436	3.58e-06	0
comp41091_c0_seq1	gag-pol polyprotein	1.7	3.24901	1.18e-15	0	nr
comp16624_c0_seq2	rna-binding protein 47-like isoform x1	1.7	3.24901	6.48e-06	0	nr
comp33552_c0_seq9		1.7	3.24901	3.99e-05	0
comp53540_c0_seq1		1.7	3.24901	0.000136346	0
comp47347_c0_seq2	Uncharacterized protein signal transduction	1.69	3.22657	2.96e-08	0	GO
comp16849_c0_seq1		1.69	3.22657	0.000152235	0
comp21834_c0_seq1		1.69	3.22657	4.31e-05	0
comp29425_c0_seq2		1.69	3.22657	1.22e-08	0
comp29538_c0_seq1		1.69	3.22657	3.34e-07	0
comp35604_c0_seq1		1.69	3.22657	1.88e-09	0
comp36461_c0_seq1		1.69	3.22657	2.6e-25	0
comp36774_c0_seq1		1.69	3.22657	1.08e-08	0
comp52871_c0_seq1		1.69	3.22657	1.87e-05	0
comp40798_c0_seq1	corticotropin-releasing factor-binding	1.68	3.20428	0.000141319	0	nr
comp15292_c0_seq1	pol protein	1.68	3.20428	2.07e-05	0	nr
comp42018_c0_seq2	PREDICTED: uncharacterized protein LOC101234332 (DNA-directed RNA polymerase activity)	1.68	3.20428	4.67e-05	0	nr
comp43488_c0_seq5	Putative uncharacterized protein	1.68	3.20428	6.95e-27	0	nr
comp4534_c0_seq1	rnase h and integrase-like protein	1.68	3.20428	0.000165208	0	nr
comp48673_c0_seq3	transposon ty3-i gag-pol polyprotein	1.68	3.20428	1.44e-09	0	nr
comp18784_c0_seq2		1.68	3.20428	2.51e-05	0
comp54459_c0_seq1		1.68	3.20428	9.29e-06	0
comp49285_c0_seq2	gag-pol polyprotein	1.67	3.18215	1.2e-07	0	nr
comp37168_c0_seq1	inorganic phosphate cotransporter-like	1.67	3.18215	0.000187636	0	nr
comp35391_c0_seq4	Putative uncharacterized protein	1.67	3.18215	9.05e-05	0	nr
comp13872_c0_seq1		1.67	3.18215	5.83e-06	0
comp34784_c0_seq1		1.67	3.18215	3.91e-08	0
comp43275_c0_seq2		1.67	3.18215	4.94e-05	0
comp53752_c0_seq1		1.67	3.18215	2.17e-05	0
comp19614_c0_seq1	PREDICTED: uncharacterized protein LOC101736832	1.66	3.16017	1.38e-05	0	nr
comp25576_c0_seq1	Uncharacterized protein cytochrome-c oxidase activity	1.66	3.16017	8.56e-06	0	GO
comp54372_c0_seq1		1.66	3.16017	2.89e-06	0
comp75166_c0_seq1		1.66	3.16017	1.69e-06	0
comp17999_c0_seq1		1.65	3.13834	4.93e-09	0
comp25385_c0_seq3		1.65	3.13834	3.06e-05	0
comp26140_c0_seq1		1.65	3.13834	6.23e-06	0
comp28848_c0_seq1		1.65	3.13834	3e-06	0
comp35240_c0_seq1		1.65	3.13834	3.08e-23	0
comp48254_c0_seq1		1.64	3.11666	9.69e-08	0
comp47609_c0_seq1	hypothetical protein KGM_11495	1.63	3.09513	6.44e-05	0	nr
comp46482_c0_seq2	Uncharacterized protein with transmembrane transporter activity	1.63	3.09513	0.000208755	0	GO
comp47200_c0_seq4		1.63	3.09513	1.03e-09	0
comp40222_c0_seq1	rna-directed dna polymerase from mobile element jockey-like	1.62	3.07375	3.76e-13	0	nr
comp52341_c1_seq1		1.62	3.07375	2.64e-24	0
comp959_c0_seq1		1.62	3.07375	5.67e-05	0
comp35508_c0_seq2	PREDICTED: uncharacterized protein LOC100905519	1.61	3.05252	1.46e-05	0	nr
comp21429_c0_seq1		1.6	3.03143	9.69e-05	0
comp56864_c0_seq1		1.6	3.03143	2.11e-09	0
comp57210_c0_seq1		1.6	3.03143	8.84e-06	0
comp34274_c0_seq2	Uncharacterized protein	1.59	3.01049	1.75e-05	0	nr
comp38004_c0_seq1		1.59	3.01049	1.15e-18	0
comp53711_c0_seq1	Putative uncharacterized protein	1.58	2.9897	5.57e-05	0	nr
comp52071_c0_seq1		1.58	2.9897	6.1e-07	0
comp60101_c0_seq1		1.58	2.9897	1.13e-06	0
comp3070_c0_seq1	piggybac transposable element-derived protein 4-like	1.57	2.96905	0.000438076	0.01	nr
comp51209_c0_seq1	Uncharacterized protein nucleic acid binding; ribonuclease H activity	1.57	2.96905	3.55e-16	0	GO
comp29597_c0_seq1	Uncharacterized protein with transmembrane transporter activity	1.57	2.96905	0.0003779	0.01	GO
comp10658_c0_seq1		1.57	2.96905	4.97e-05	0
comp26430_c0_seq2		1.57	2.96905	5.62e-07	0
comp28565_c0_seq1		1.57	2.96905	2.08e-12	0
comp38187_c0_seq2		1.57	2.96905	9.34e-09	0
comp45679_c0_seq1		1.57	2.96905	1.04e-10	0
comp53550_c0_seq1		1.57	2.96905	9.78e-05	0
comp35155_c0_seq2	Uncharacterized protein	1.56	2.94854	1.22e-11	0	nr
comp16743_c0_seq1		1.56	2.94854	2.5e-06	0
comp32539_c0_seq3		1.56	2.94854	3.78e-08	0
comp48607_c0_seq1	amp dependent coa ligase	1.55	2.92817	6.16e-08	0	nr
comp27506_c0_seq1	glyceraldehyde-3-phosphate partial	1.55	2.92817	7.42e-05	0	nr
comp21843_c0_seq1		1.55	2.92817	9.48e-05	0
comp10558_c0_seq1		1.54	2.90795	6.26e-07	0
comp48782_c0_seq1	alkaline phosphatase	1.53	2.88786	2.43e-06	0	nr
comp44286_c0_seq1	inorganic phosphate cotransporter-like	1.53	2.88786	0.000204267	0	nr
comp44216_c0_seq2	intraflagellar transport protein 74 homolog	1.53	2.88786	8.14e-12	0	nr
comp37235_c0_seq1	neurexin domain-containing protein	1.53	2.88786	0.000573444	0.01	nr
comp42208_c0_seq1	tkp3 protein	1.53	2.88786	1.75e-05	0	nr
comp14559_c0_seq2		1.53	2.88786	1.24e-06	0
comp20115_c0_seq1		1.53	2.88786	5.64e-05	0
comp20249_c0_seq1		1.53	2.88786	3.06e-05	0
comp35226_c0_seq1		1.53	2.88786	6.18e-05	0
comp55574_c0_seq1		1.53	2.88786	0.00045115	0.01
comp83923_c0_seq1		1.53	2.88786	3.39e-06	0
comp38511_c0_seq1	reverse transcriptase	1.52	2.86791	2.92e-07	0	nr
comp48692_c0_seq1		1.52	2.86791	2.76e-07	0
comp50353_c1_seq2		1.52	2.86791	6.93e-09	0
comp50678_c0_seq1		1.52	2.86791	3.03e-07	0
comp59622_c0_seq1		1.52	2.86791	2.27e-08	0
comp45254_c0_seq1	PREDICTED: hypothetical protein LOC100569068 (carbohydrate metabolic process)	1.51	2.8481	3.04e-06	0	nr
comp10850_c0_seq1		1.51	2.8481	0.000217419	0
comp10903_c0_seq1		1.51	2.8481	6.5e-08	0
comp13225_c0_seq1		1.51	2.8481	7.16e-06	0
comp16555_c0_seq1		1.51	2.8481	1.95e-10	0
comp32348_c0_seq1		1.51	2.8481	6.96e-06	0
comp36163_c0_seq2		1.51	2.8481	0.000136219	0
comp42871_c0_seq1		1.51	2.8481	7.53e-08	0
comp52887_c0_seq1		1.51	2.8481	6.58e-13	0
comp43403_c0_seq3	cg8277-pa	1.5	2.82843	2.98e-09	0	nr
comp40616_c0_seq1	gpi mannosyltransferase 2	1.5	2.82843	1.01e-05	0	nr
comp48141_c0_seq2	PREDICTED: uncharacterized protein K02A2.6-like	1.5	2.82843	2.98e-10	0	nr
comp15384_c0_seq1	Uncharacterized proteinDNA integration; nucleic acid binding	1.5	2.82843	0.00047068	0.01	GO
comp17671_c0_seq1	Uncharacterized proteinGTP binding; gluconeogenesis; phosphoenolpyruvate carboxykinase (GTP) activity	1.5	2.82843	2e-05	0	GO
comp15083_c0_seq1		1.5	2.82843	0.000183866	0
comp30775_c0_seq1		1.5	2.82843	2.96e-06	0
comp51740_c0_seq2		1.5	2.82843	1.33e-07	0
comp18060_c0_seq1	bel12_ag transposon polyprotein	1.49	2.80889	6.31e-07	0	nr
comp43599_c0_seq2	PREDICTED: uncharacterized protein LOC101740360	1.49	2.80889	8.03e-08	0	nr
comp44535_c0_seq7	Uncharacterized protein	1.49	2.80889	1.31e-05	0	nr
comp47588_c0_seq3	Uncharacterized protein	1.49	2.80889	2.45e-08	0	nr
comp28987_c0_seq1		1.49	2.80889	1.12e-12	0
comp31009_c0_seq1		1.49	2.80889	0.000238519	0
comp47523_c0_seq2		1.49	2.80889	2.03e-05	0
comp43491_c0_seq2	juvenile hormone-inducible protein	1.48	2.78949	0.000255508	0	nr
comp37785_c0_seq1	palmitoyltransferase akr1	1.48	2.78949	4.87e-08	0	nr
comp12429_c0_seq1	reverse transcriptase	1.48	2.78949	3.24e-07	0	nr
comp34063_c0_seq1	Uncharacterized protein	1.48	2.78949	1.2e-05	0	nr
comp25140_c0_seq1		1.48	2.78949	0.000395989	0.01
comp26917_c0_seq1		1.48	2.78949	8.21e-06	0
comp30773_c0_seq2		1.48	2.78949	1.09e-09	0
comp33162_c0_seq1		1.48	2.78949	0.000245353	0
comp3663_c0_seq1		1.48	2.78949	3.34e-06	0
comp3944_c0_seq1		1.48	2.78949	2.1e-10	0
comp31690_c0_seq1	activity-regulated cytoskeleton associated protein 1	1.47	2.77022	6.32e-07	0	nr
comp18655_c0_seq1		1.47	2.77022	5.85e-05	0
comp32190_c0_seq2		1.47	2.77022	0.000922351	0.01
comp53078_c0_seq1		1.47	2.77022	0.000155555	0
comp47963_c0_seq1	pol protein	1.46	2.75108	4.97e-05	0	nr
comp41121_c0_seq1	PREDICTED: uncharacterized protein LOC101736412	1.46	2.75108	0.000434122	0.01	nr
comp59683_c0_seq1		1.46	2.75108	3.01e-07	0
comp26428_c0_seq1	bel12_ag transposon polyprotein	1.45	2.73208	0.00026744	0	nr
comp3047_c0_seq1		1.45	2.73208	8.81e-05	0
comp6943_c0_seq1		1.45	2.73208	0.000204464	0
comp987_c0_seq2		1.45	2.73208	2.3e-05	0
comp31626_c0_seq3	Uncharacterized protein	1.44	2.71321	0.00049583	0.01	nr
comp42593_c0_seq1	Uncharacterized protein Adenylate cyclase activity; cAMP biosynthetic process; integral to membrane; intracellular signal transduction; nucleotide binding	1.44	2.71321	5.58e-12	0	GO
comp28435_c0_seq6	Uncharacterized protein with ATPase activity, coupled to transmembrane movement of substances	1.44	2.71321	0.00090887	0.01	GO
comp11857_c0_seq1		1.44	2.71321	1.4e-09	0
comp27786_c0_seq1		1.44	2.71321	1.41e-06	0
comp35000_c0_seq1		1.43	2.69447	8e-07	0
comp34210_c0_seq1	Uncharacterized protein	1.42	2.67586	0.000292863	0	nr
comp40872_c0_seq1		1.42	2.67586	0.000282081	0
comp49765_c0_seq4		1.42	2.67586	1.46e-07	0
comp65197_c0_seq1		1.42	2.67586	1.4e-05	0
comp71747_c0_seq1		1.42	2.67586	8.52e-08	0
comp31127_c0_seq1	ecdysteroid 22-kinase (transferring phosphorus-containing groups)	1.41	2.65737	0.00150079	0.02	nr
comp44705_c0_seq1	fatty-acyl reductase 6	1.41	2.65737	1.26e-07	0	nr
comp33687_c0_seq1	rna-directed dna polymerase from mobile element jockey-like	1.41	2.65737	5.87e-06	0	nr
comp53401_c0_seq1	Uncharacterized protein with RNA-directed DNA polymerase activity	1.41	2.65737	3.65e-05	0	GO
comp17335_c0_seq2		1.41	2.65737	4.02e-05	0
comp31841_c0_seq2		1.41	2.65737	1.45e-05	0
comp37014_c0_seq1		1.41	2.65737	0.000380522	0.01
comp43563_c0_seq1		1.41	2.65737	2.42e-10	0
comp39315_c0_seq2	pol-like protein	1.4	2.63902	1.82e-05	0	nr
comp335_c0_seq1		1.4	2.63902	0.000904335	0.01
comp45343_c0_seq3		1.4	2.63902	5.56e-13	0
comp49239_c0_seq1	polyprotein	1.39	2.62079	7.26e-09	0	nr
comp12146_c0_seq1		1.39	2.62079	1.29e-06	0
comp21035_c0_seq1		1.39	2.62079	0.00184599	0.02
comp51217_c0_seq2		1.39	2.62079	1.42e-07	0
comp58562_c0_seq1		1.39	2.62079	0.000227678	0
comp47423_c0_seq1	gag-pol polyprotein	1.38	2.60268	2.38e-05	0	nr
comp46268_c0_seq1	organic cation transporter (with transmembrane transporter activity)	1.38	2.60268	0.00177664	0.02	nr
comp39925_c0_seq1	Putative uncharacterized protein	1.38	2.60268	1.57e-07	0	nr
comp40387_c0_seq1	Uncharacterized protein microtubule-severing ATPase activity	1.38	2.60268	6.5e-07	0	GO
comp43641_c0_seq1	Uncharacterized protein with transmembrane transporter activity	1.38	2.60268	0.000808591	0.01	GO
comp40012_c0_seq1		1.38	2.60268	1.93e-05	0
comp41920_c0_seq2		1.38	2.60268	6.28e-26	0
comp44598_c1_seq8		1.38	2.60268	5.03e-09	0
comp53230_c0_seq1		1.38	2.60268	0.0020321	0.02
comp72903_c0_seq1		1.38	2.60268	0.000165868	0
comp74970_c0_seq1		1.38	2.60268	3.86e-06	0
comp12326_c0_seq1	farnesyl diphosphate synthase	1.37	2.58471	0.000384172	0.01	nr
comp47090_c0_seq4		1.37	2.58471	0.00123654	0.01
comp59302_c0_seq1		1.37	2.58471	0.000170568	0
comp9483_c0_seq1		1.37	2.58471	0.000169676	0
comp36670_c0_seq1	reverse transcriptase	1.36	2.56685	9.2e-06	0	nr
comp38991_c0_seq6	t-complex-associated testis	1.36	2.56685	0.000364667	0.01	nr
comp35317_c0_seq4	Uncharacterized protein	1.36	2.56685	7.15e-06	0	nr
comp39972_c0_seq2	Uncharacterized protein	1.36	2.56685	4.12e-05	0	nr
comp44329_c0_seq3	Uncharacterized protein	1.36	2.56685	1.82e-10	0	nr
comp18706_c0_seq1		1.36	2.56685	0.000190887	0
comp29211_c0_seq1		1.36	2.56685	0.000201199	0
comp46202_c0_seq1		1.36	2.56685	0.00137727	0.01
comp55595_c0_seq1		1.36	2.56685	0.000981849	0.01
comp42665_c1_seq1	heparan sulfate 2-o-sulfotransferase pipe-like	1.35	2.54912	0.00117042	0.01	nr
comp56685_c0_seq1	Uncharacterized protein	1.35	2.54912	0.000672497	0.01	nr
comp18937_c0_seq1		1.35	2.54912	2.81e-08	0
comp36832_c0_seq1		1.35	2.54912	0.000126442	0
comp36850_c0_seq2		1.35	2.54912	4.56e-13	0
comp39113_c0_seq1		1.35	2.54912	0.000374047	0.01
comp39911_c0_seq1		1.35	2.54912	5.91e-13	0
comp41942_c1_seq5		1.35	2.54912	0.000542226	0.01
comp46319_c0_seq1		1.35	2.54912	4.26e-13	0
comp49043_c0_seq1		1.35	2.54912	1.08e-06	0
comp53483_c0_seq1		1.35	2.54912	0.00108704	0.01
comp25427_c0_seq1		1.34	2.53151	4.14e-05	0
comp27291_c0_seq1		1.34	2.53151	0.0024696	0.02
comp36154_c0_seq2		1.34	2.53151	8.13e-05	0
comp40556_c0_seq1		1.34	2.53151	3.32e-08	0
comp26081_c0_seq4	mutant cadherin	1.33	2.51403	7.85e-06	0	nr
comp18684_c0_seq1	PREDICTED: hypothetical protein LOC100634292	1.33	2.51403	0.000471254	0.01	nr
comp49031_c0_seq2	PREDICTED: uncharacterized protein DDB_G0284459-like	1.33	2.51403	1.7e-05	0	nr
comp42395_c0_seq1	protein downstream neighbor of son homolog	1.33	2.51403	3.29e-11	0	nr
comp41651_c0_seq1	unc93a protein	1.33	2.51403	0.00219255	0.02	nr
comp43818_c0_seq1	venom acid phosphatase acph-1-like	1.33	2.51403	0.00226125	0.02	nr
comp12696_c0_seq1		1.33	2.51403	8.29e-08	0
comp24339_c0_seq1		1.33	2.51403	8.94e-05	0
comp30605_c0_seq1		1.33	2.51403	0.000190263	0
comp37557_c0_seq2		1.33	2.51403	0.000356812	0.01
comp52800_c0_seq1		1.33	2.51403	0.000161053	0
comp53277_c0_seq1		1.33	2.51403	0.00229129	0.02
comp57631_c0_seq1		1.33	2.51403	1.67e-08	0
comp57844_c0_seq1		1.33	2.51403	0.00118095	0.01
comp60198_c0_seq1		1.33	2.51403	4.48e-10	0
comp48861_c0_seq2	inwardly rectifying k channel	1.32	2.49666	0.00214581	0.02	nr
comp28550_c0_seq3	si:dkey- protein (nucleic acid binding)	1.32	2.49666	6.36e-08	0	nr
comp39958_c0_seq1	sugar transporter	1.32	2.49666	0.00313724	0.03	nr
comp46087_c0_seq2		1.32	2.49666	3.25e-08	0
comp46758_c0_seq3		1.32	2.49666	3.13e-10	0
comp46960_c0_seq3		1.32	2.49666	3.13e-16	0
comp47385_c0_seq2		1.32	2.49666	7.14e-07	0
comp43103_c0_seq2	rna-directed dna polymerase from mobile element jockey-like	1.31	2.47942	2.98e-05	0	nr
comp46551_c0_seq1	udp-glycosyltransferase ugt42a1	1.31	2.47942	1.11e-07	0	nr
comp48620_c0_seq5	Uncharacterized protein	1.31	2.47942	4.13e-05	0	nr
comp11304_c0_seq1		1.31	2.47942	0.0002037	0
comp12094_c0_seq1		1.31	2.47942	0.00098629	0.01
comp28645_c0_seq1		1.31	2.47942	0.0012752	0.01
comp30497_c0_seq1		1.31	2.47942	0.000118186	0
comp38126_c0_seq1		1.31	2.47942	3.71e-05	0
comp42638_c1_seq4		1.31	2.47942	0.000798753	0.01
comp47357_c0_seq2		1.31	2.47942	1.7e-09	0
comp47562_c0_seq2		1.31	2.47942	0.000264708	0
comp60376_c0_seq1		1.31	2.47942	1.81e-05	0
comp37217_c0_seq1	hypothetical protein TcasGA2_TC002642	1.3	2.46229	6.9e-05	0	nr
comp43997_c0_seq1	lipase 3	1.3	2.46229	1.12e-09	0	nr
comp52173_c0_seq3	Uncharacterized protein	1.3	2.46229	3.65e-14	0	nr
comp17087_c0_seq1		1.3	2.46229	0.000106787	0
comp28320_c0_seq1		1.3	2.46229	0.00014565	0
comp39005_c0_seq1		1.3	2.46229	0.00232466	0.02
comp20535_c0_seq1	hypothetical protein NBO_604g0001 [Nosema bombycis CQ1]	1.29	2.44528	0.000591852	0.01	nr
comp11287_c0_seq1		1.29	2.44528	2.37e-06	0
comp20028_c0_seq1		1.29	2.44528	1.64e-05	0
comp33944_c0_seq3		1.29	2.44528	3.08e-06	0
comp36080_c0_seq2		1.29	2.44528	0.00295221	0.03
comp39171_c0_seq2		1.29	2.44528	0.00112307	0.01
comp53035_c0_seq1		1.29	2.44528	1.05e-05	0
comp53125_c0_seq1		1.29	2.44528	0.0023264	0.02
comp534_c0_seq1		1.29	2.44528	0.00119993	0.01
comp53474_c0_seq1		1.29	2.44528	0.000813541	0.01
comp59880_c0_seq1		1.29	2.44528	3.01e-07	0
comp6748_c0_seq1		1.29	2.44528	0.00135459	0.01
comp10645_c0_seq2	alkaline tissue-nonspecific isozyme-like	1.28	2.42839	1.2e-06	0	nr
comp47050_c0_seq4	Putative uncharacterized protein	1.28	2.42839	3.86e-11	0	nr
comp42236_c0_seq1	Uncharacterized protein integral to membrane; ion channel activity	1.28	2.42839	6.58e-05	0	GO
comp10849_c0_seq1		1.28	2.42839	0.00174263	0.02
comp34534_c0_seq1		1.28	2.42839	0.000107418	0
comp52201_c0_seq4		1.28	2.42839	1.94e-08	0
comp53117_c0_seq1		1.28	2.42839	0.000137066	0
comp53554_c0_seq1		1.28	2.42839	6.75e-05	0
comp46998_c0_seq1	amino acid transporter	1.27	2.41162	0.00203857	0.02	nr
comp47264_c0_seq1	glycerol kinase 5-like isoform x1 (carbohydrate metabolic process; kinase activity)	1.27	2.41162	4.84e-06	0	nr
comp27179_c0_seq2	reverse transcriptase	1.27	2.41162	0.000607167	0.01	nr
comp39224_c0_seq3	Uncharacterized protein	1.27	2.41162	0.00437936	0.03	nr
comp47454_c0_seq1	Uncharacterized protein cAMP-dependent protein kinase inhibitor activity	1.27	2.41162	6.64e-15	0	GO
comp48030_c0_seq1	Uncharacterized protein integral to membrane; transmembrane transport	1.27	2.41162	0.000607699	0.01	GO
comp35019_c0_seq2		1.27	2.41162	0.000903973	0.01
comp3525_c0_seq1		1.27	2.41162	0.00119342	0.01
comp37270_c0_seq2		1.27	2.41162	0.000252774	0
comp37459_c0_seq2		1.27	2.41162	2.25e-07	0
comp52885_c0_seq1		1.27	2.41162	0.000824483	0.01
comp69216_c0_seq1		1.27	2.41162	2.93e-06	0
comp8401_c0_seq1		1.27	2.41162	0.000980485	0.01
comp43673_c0_seq1	intraflagellar transport protein 46 homolog	1.26	2.39496	0.000145699	0	nr
comp42849_c0_seq4	Uncharacterized protein	1.26	2.39496	2.54e-11	0	nr
comp50145_c0_seq3	Uncharacterized protein with zinc ion binding	1.26	2.39496	4.26e-06	0	GO
comp41954_c0_seq1	unknown unsecreted protein	1.26	2.39496	2.53e-05	0	nr
comp10751_c0_seq1		1.26	2.39496	0.000370383	0.01
comp10764_c0_seq1		1.26	2.39496	0.000557593	0.01
comp18146_c0_seq1		1.26	2.39496	0.000574007	0.01
comp40111_c0_seq1		1.26	2.39496	2.21e-12	0
comp40602_c0_seq4		1.26	2.39496	0.00010338	0
comp43204_c0_seq11		1.26	2.39496	0.000613835	0.01
comp45754_c2_seq1		1.26	2.39496	2.69e-09	0
comp55689_c0_seq1		1.26	2.39496	0.00180197	0.02
comp67088_c0_seq1		1.26	2.39496	7.51e-05	0
comp48928_c0_seq1	carboxypeptidase n subunit 2-like	1.25	2.37841	0.00321634	0.03	nr
comp11875_c0_seq1		1.25	2.37841	0.00106141	0.01
comp29460_c0_seq1		1.25	2.37841	0.0015396	0.02
comp34641_c0_seq2		1.25	2.37841	7.71e-08	0
comp5262_c0_seq1		1.25	2.37841	7.21e-06	0
comp58079_c0_seq1		1.25	2.37841	0.000128794	0
comp58657_c0_seq1		1.25	2.37841	0.00151585	0.02
comp7756_c0_seq1		1.25	2.37841	0.00112758	0.01
comp47250_c0_seq1	cationic amino acid transporter 3-like	1.24	2.36199	0.00119344	0.01	nr
comp52350_c0_seq1	DNA-directed RNA polymerase (EC 2.7.7.6)	1.24	2.36199	2.61e-26	0	nr
comp50764_c0_seq1	Uncharacterized protein	1.24	2.36199	3.11e-06	0	nr
comp52763_c0_seq1	Uncharacterized protein	1.24	2.36199	0.00560636	0.04	nr
comp47164_c2_seq2	zinc transporter zip3-like	1.24	2.36199	2.08e-05	0	nr
comp29652_c0_seq1		1.24	2.36199	0.000255103	0
comp33719_c0_seq1		1.24	2.36199	0.00102725	0.01
comp35797_c0_seq1		1.24	2.36199	0.00559585	0.04
comp44497_c0_seq1		1.24	2.36199	0.000158139	0
comp50031_c0_seq2		1.24	2.36199	2.03e-07	0
comp53250_c0_seq1		1.24	2.36199	0.000296183	0
comp53646_c0_seq1		1.24	2.36199	0.0014417	0.02
comp45487_c0_seq1	synaptic vesicle glycoprotein 2c-like	1.23	2.34567	0.00583595	0.04	nr
comp35374_c0_seq1	Uncharacterized protein	1.23	2.34567	0.000392318	0.01	nr
comp50348_c0_seq3	Uncharacterized protein	1.23	2.34567	8.84e-06	0	nr
comp47691_c0_seq1	Uncharacterized protein with transmembrane transporter activity	1.23	2.34567	0.000782478	0.01	GO
comp31515_c0_seq1		1.23	2.34567	0.00359906	0.03
comp34055_c0_seq1		1.23	2.34567	0.000429316	0.01
comp36225_c0_seq1		1.23	2.34567	1.37e-06	0
comp37245_c0_seq1		1.23	2.34567	0.00501891	0.04
comp46440_c0_seq2		1.23	2.34567	0.00214905	0.02
comp50919_c0_seq6		1.23	2.34567	2.89e-08	0
comp54770_c0_seq1		1.23	2.34567	3.1e-05	0
comp58098_c0_seq1		1.23	2.34567	0.00414691	0.03
comp38030_c0_seq2	angiotensin-converting enzyme (metallopeptidase activity)	1.22	2.32947	0.000192686	0	nr
comp48649_c0_seq1	centrosomal protein of 135 kda-like	1.22	2.32947	1.54e-07	0	nr
comp48417_c0_seq1	facilitated trehalose transporter tret1-like	1.22	2.32947	0.00566523	0.04	nr
comp23889_c0_seq2	Putative uncharacterized protein	1.22	2.32947	0.000705682	0.01	nr
comp32781_c0_seq2		1.22	2.32947	0.000196404	0
comp53072_c0_seq1		1.22	2.32947	2.69e-05	0
comp54279_c0_seq1		1.22	2.32947	0.000987628	0.01
comp6525_c0_seq1	PREDICTED: uncharacterized protein LOC101746992	1.21	2.31338	0.00244213	0.02	nr
comp46976_c0_seq2	Uncharacterized protein	1.21	2.31338	7.1e-18	0	nr
comp36664_c0_seq1	Uncharacterized protein Aspartic-type endopeptidase activity; proteolysis	1.21	2.31338	0.00403781	0.03	GO
comp11529_c0_seq1		1.21	2.31338	0.00602164	0.04
comp23140_c0_seq1		1.21	2.31338	0.00139365	0.01
comp28481_c0_seq1		1.21	2.31338	0.00573873	0.04
comp35905_c0_seq1		1.21	2.31338	0.00254749	0.02
comp40740_c0_seq5		1.21	2.31338	0.00191533	0.02
comp41854_c0_seq3		1.21	2.31338	3.55e-14	0
comp44645_c0_seq1		1.21	2.31338	0.000412364	0.01
comp52418_c0_seq5		1.21	2.31338	0.000983725	0.01
comp53571_c0_seq1		1.21	2.31338	0.000331133	0
comp65336_c0_seq1		1.21	2.31338	0.000440306	0.01
comp45977_c0_seq1	PREDICTED: uncharacterized protein K02A2.6-like	1.2	2.2974	3.09e-06	0	nr
comp34673_c0_seq9	Uncharacterized protein ATP binding; mismatch repair; mismatched DNA binding	1.2	2.2974	1.1e-06	0	GO
comp24712_c0_seq1	Uncharacterized protein nucleic acid binding; ribonuclease H activity	1.2	2.2974	0.00235127	0.02	GO
comp23676_c0_seq2		1.2	2.2974	4.06e-07	0
comp28710_c0_seq1		1.2	2.2974	0.00131678	0.01
comp33667_c0_seq1		1.2	2.2974	3.7e-06	0
comp47366_c0_seq1		1.2	2.2974	1.89e-05	0
comp8200_c0_seq1		1.2	2.2974	1.33e-06	0
comp2362_c0_seq1	pol polyprotein	1.19	2.28153	0.000652832	0.01	nr
comp33019_c0_seq1	Uncharacterized protein	1.19	2.28153	0.00371054	0.03	nr
comp39227_c0_seq4	Uncharacterized protein	1.19	2.28153	7.77e-13	0	nr
comp43132_c0_seq1	Uncharacterized protein	1.19	2.28153	3.15e-09	0	nr
comp12249_c0_seq2	Uncharacterized protein Actin cytoskeleton organization	1.19	2.28153	0.00288061	0.03	GO
comp41003_c0_seq3	Uncharacterized proteinDNA binding; DNA-directed RNA polymerase activity; transcription, DNA-dependent	1.19	2.28153	0.000176043	0	GO
comp12121_c0_seq1		1.19	2.28153	0.00492747	0.04
comp15020_c0_seq1		1.19	2.28153	1.51e-10	0
comp18805_c0_seq1		1.19	2.28153	1.04e-07	0
comp28795_c0_seq2		1.19	2.28153	0.00270122	0.02
comp36475_c0_seq1		1.19	2.28153	0.00130615	0.01
comp38876_c0_seq10		1.19	2.28153	4.43e-05	0
comp39491_c0_seq1		1.19	2.28153	0.00203295	0.02
comp52964_c0_seq1		1.19	2.28153	5.48e-06	0
comp60768_c0_seq1		1.19	2.28153	0.000586139	0.01
comp36575_c0_seq1	glutathione s transferase s1	1.18	2.26577	0.000240531	0	nr
comp25907_c0_seq1	hypothetical protein NBO_428g0001 [Nosema bombycis CQ1]	1.18	2.26577	0.00163996	0.02	nr
comp44432_c0_seq1	rna-directed dna polymerase from mobile element jockey-like	1.18	2.26577	3.68e-08	0	nr
comp49370_c0_seq1	synaptic vesicle glycoprotein 2b-like	1.18	2.26577	0.000633803	0.01	nr
comp51459_c0_seq3	Uncharacterized protein	1.18	2.26577	5.79e-08	0	nr
comp51756_c0_seq1	Uncharacterized protein calcium ion binding	1.18	2.26577	1.77e-05	0	GO
comp48768_c0_seq1	Uncharacterized protein cytoplasm; nucleoside metabolic process; nucleotide catabolic process; uridine phosphorylase activity	1.18	2.26577	0.000147713	0	GO
comp10709_c0_seq1		1.18	2.26577	0.00289207	0.03
comp25773_c0_seq1		1.18	2.26577	0.00425261	0.03
comp31316_c0_seq1		1.18	2.26577	0.00102809	0.01
comp34348_c0_seq1		1.18	2.26577	0.00246232	0.02
comp34771_c0_seq2		1.18	2.26577	0.00132721	0.01
comp35943_c0_seq4		1.18	2.26577	0.00309738	0.03
comp43920_c0_seq1		1.18	2.26577	6.03e-14	0
comp52785_c0_seq1		1.18	2.26577	0.00231344	0.02
comp53055_c0_seq1		1.18	2.26577	0.00699178	0.05
comp57000_c0_seq1		1.18	2.26577	0.0039718	0.03
comp76532_c0_seq1		1.18	2.26577	0.00215637	0.02
comp83536_c0_seq1		1.18	2.26577	0.00508523	0.04
comp85976_c0_seq1		1.18	2.26577	0.00137213	0.01
comp46480_c0_seq2	PREDICTED: uncharacterized protein LOC101742112	1.17	2.25012	9.74e-05	0	nr
comp1490_c0_seq1		1.17	2.25012	0.000694361	0.01
comp29967_c0_seq1		1.17	2.25012	0.00213834	0.02
comp37800_c0_seq2		1.17	2.25012	0.0042579	0.03
comp48392_c0_seq2		1.17	2.25012	1.51e-06	0
comp49473_c0_seq2		1.17	2.25012	6.92e-05	0
comp53028_c0_seq1		1.17	2.25012	0.000199047	0
comp64767_c0_seq1		1.17	2.25012	0.00320498	0.03
comp32063_c0_seq1	apolipoprotein of lipid transfer particle-i ii	1.16	2.23457	0.0035516	0.03	nr
comp36514_c0_seq1	apolipoprotein of lipid transfer particle-i ii	1.16	2.23457	0.00128836	0.01	nr
comp44559_c0_seq1	beta- -galactosyltransferase 1-like	1.16	2.23457	0.000259215	0	nr
comp41643_c0_seq2	gag-pol polyprotein	1.16	2.23457	0.000220297	0	nr
comp43161_c2_seq2	presqualene diphosphate phosphatase-like	1.16	2.23457	4.76e-13	0	nr
comp50781_c0_seq4	Uncharacterized protein metal ion binding; nucleic acid binding	1.16	2.23457	5.39e-08	0	GO
comp48678_c0_seq1	Uncharacterized protein with transmembrane transporter activity	1.16	2.23457	0.00761013	0.05	GO
comp10134_c0_seq1		1.16	2.23457	0.00464848	0.04
comp14891_c0_seq1		1.16	2.23457	6.69e-06	0
comp26233_c0_seq1		1.16	2.23457	0.00480103	0.04
comp28969_c0_seq5		1.16	2.23457	0.000230462	0
comp31702_c0_seq1		1.16	2.23457	0.000646806	0.01
comp35062_c0_seq1		1.16	2.23457	2.2e-05	0
comp37394_c0_seq1		1.16	2.23457	1.48e-05	0
comp37477_c0_seq1		1.16	2.23457	0.00736135	0.05
comp38345_c0_seq1		1.16	2.23457	0.00225091	0.02
comp52958_c0_seq1		1.16	2.23457	8.2e-09	0
comp53002_c0_seq1		1.16	2.23457	0.000939665	0.01
comp53400_c0_seq1		1.16	2.23457	0.00169699	0.02
comp54627_c0_seq1		1.16	2.23457	0.000344643	0
comp70031_c0_seq1		1.16	2.23457	0.000563335	0.01
comp49426_c0_seq1	protein-cysteine n-palmitoyltransferase rasp-like (Putative skinny hedgehog/sightless/rasp)	1.15	2.21914	2.22e-08	0	nr
comp53501_c0_seq1	Putative uncharacterized protein	1.15	2.21914	0.00341556	0.03	nr
comp39948_c0_seq1	retinol dehydrogenase 13-like	1.15	2.21914	0.00692804	0.05	nr
comp45279_c0_seq1	reverse transcriptase and recombinase	1.15	2.21914	0.00465864	0.04	nr
comp38941_c0_seq1	Uncharacterized protein	1.15	2.21914	1.5e-08	0	nr
comp51964_c0_seq1	Uncharacterized protein with zinc ion binding	1.15	2.21914	1.6e-09	0	GO
comp19095_c0_seq2		1.15	2.21914	9.47e-05	0
comp29420_c0_seq1		1.15	2.21914	0.00171147	0.02
comp32172_c0_seq1		1.15	2.21914	0.00787018	0.05
comp35050_c0_seq3		1.15	2.21914	1.17e-08	0
comp36276_c0_seq1		1.15	2.21914	8.59e-11	0
comp50474_c0_seq1		1.15	2.21914	0.00627268	0.05
comp65093_c0_seq1		1.15	2.21914	0.000577564	0.01
comp7396_c0_seq1		1.15	2.21914	0.00470282	0.04
comp45615_c0_seq2	ATP-dependent RNA helicase belle-like protein	1.14	2.20381	8.02e-25	0	nr
comp35537_c0_seq2	hypothetical protein KGM_12768	1.14	2.20381	0.00518415	0.04	nr
comp44944_c0_seq1	low quality protein: cadherin-23-like (calcium ion binding)	1.14	2.20381	0.00257494	0.02	nr
comp41761_c1_seq3	transmembrane protein 110-like	1.14	2.20381	2.73e-13	0	nr
comp52673_c0_seq1	Uncharacterized protein cysteine-type endopeptidase activity; proteolysis; regulation of catalytic activity	1.14	2.20381	0.00363495	0.03	GO
comp46931_c0_seq10	Uncharacterized protein nucleic acid binding	1.14	2.20381	1.1e-05	0	GO
comp18945_c0_seq1		1.14	2.20381	3.58e-08	0
comp27923_c0_seq1		1.14	2.20381	4.7e-05	0
comp37281_c0_seq11		1.14	2.20381	1.4e-06	0
comp40526_c0_seq3		1.14	2.20381	0.00129041	0.01
comp46260_c0_seq3		1.14	2.20381	0.000161286	0
comp48399_c1_seq1		1.14	2.20381	2.31e-07	0
comp54059_c0_seq1		1.14	2.20381	0.00103629	0.01
comp77852_c0_seq1		1.14	2.20381	0.00652414	0.05
comp48921_c0_seq12	cytochrome b5-related	1.13	2.18859	0.000617722	0.01	nr
comp47266_c0_seq4	hypothetical protein KGM_14584	1.13	2.18859	4.36e-13	0	nr
comp43909_c0_seq1	hypothetical protein NBO_60g0015 [Nosema bombycis CQ1]	1.13	2.18859	0.000535212	0.01	nr
comp46513_c0_seq1	Structure-specific endonuclease subunit SLX1 homolog (EC 3.6.1.-) (5'-flap endonuclease activity)	1.13	2.18859	0.000152553	0	nr
comp28044_c0_seq1	Uncharacterized protein	1.13	2.18859	0.00168951	0.02	nr
comp48054_c0_seq12	Uncharacterized protein	1.13	2.18859	3.94e-07	0	nr
comp51202_c0_seq1	Uncharacterized protein	1.13	2.18859	1.21e-09	0	nr
comp11775_c0_seq1		1.13	2.18859	0.00289042	0.03
comp12009_c0_seq2		1.13	2.18859	0.000473316	0.01
comp1389_c0_seq1		1.13	2.18859	0.000931762	0.01
comp17764_c0_seq1		1.13	2.18859	0.000184832	0
comp30596_c0_seq1		1.13	2.18859	7.35e-06	0
comp35631_c0_seq1		1.13	2.18859	0.000385689	0.01
comp47175_c0_seq1		1.13	2.18859	0.000154604	0
comp50261_c0_seq1		1.13	2.18859	4.55e-08	0
comp51330_c0_seq4		1.13	2.18859	8.74e-06	0
comp51363_c0_seq1		1.13	2.18859	3.29e-05	0
comp52888_c0_seq1		1.13	2.18859	1.43e-09	0
comp73701_c0_seq1		1.13	2.18859	0.00503965	0.04
comp46665_c0_seq3	enzymatic polyprotein endonuclease reverse	1.12	2.17347	1.02e-07	0	nr
comp47336_c0_seq2	hypothetical protein KGM_05228 (with zinc ion binding)	1.12	2.17347	0.00381872	0.03	nr
comp45754_c1_seq1	rna-directed dna polymerase from mobile element jockey-like	1.12	2.17347	5.07e-06	0	nr
comp46384_c0_seq3	rna-directed dna polymerase from mobile element jockey-like	1.12	2.17347	0.00230622	0.02	nr
comp40657_c0_seq1	Uncharacterized protein	1.12	2.17347	1.11e-05	0	nr
comp16448_c0_seq1		1.12	2.17347	0.00626456	0.05
comp32489_c0_seq1		1.12	2.17347	0.000309863	0
comp33975_c0_seq2		1.12	2.17347	0.000219444	0
comp36091_c0_seq2		1.12	2.17347	2.7e-08	0
comp36244_c0_seq3		1.12	2.17347	0.000945729	0.01
comp36525_c0_seq2		1.12	2.17347	2.24e-06	0
comp41538_c0_seq2		1.12	2.17347	2.97e-11	0
comp46471_c0_seq3		1.12	2.17347	3.42e-08	0
comp53022_c0_seq1		1.12	2.17347	0.000285731	0
comp57090_c0_seq1		1.12	2.17347	0.00259679	0.02
comp59804_c0_seq1		1.12	2.17347	4.71e-05	0
comp81425_c0_seq1		1.12	2.17347	2.85e-11	0
comp84276_c0_seq1		1.12	2.17347	0.000772386	0.01
comp43039_c0_seq1	hypothetical protein NBO_49g0001 [Nosema bombycis CQ1]	1.11	2.15846	0.0042291	0.03	nr
comp46706_c0_seq2	Uncharacterized protein	1.11	2.15846	4.17e-08	0	nr
comp49918_c0_seq1	Uncharacterized protein mRNA splicing, via spliceosome; nucleus	1.11	2.15846	1.13e-06	0	GO
comp10410_c0_seq1		1.11	2.15846	0.000100012	0
comp18967_c0_seq2		1.11	2.15846	9.68e-05	0
comp21838_c0_seq1		1.11	2.15846	0.00116921	0.01
comp31052_c0_seq1		1.11	2.15846	0.00394879	0.03
comp36813_c0_seq1		1.11	2.15846	0.00210719	0.02
comp38680_c0_seq1		1.11	2.15846	0.00606483	0.04
comp38866_c0_seq1		1.11	2.15846	0.00755399	0.05
comp39893_c0_seq1		1.11	2.15846	0.00476165	0.04
comp47360_c0_seq13		1.11	2.15846	1.03e-06	0
comp48460_c0_seq2		1.11	2.15846	6.86e-06	0
comp48535_c0_seq1		1.11	2.15846	0.000143321	0
comp49105_c0_seq2		1.11	2.15846	2.75e-12	0
comp51798_c0_seq6		1.11	2.15846	4.58e-12	0
comp58296_c0_seq1		1.11	2.15846	0.000174078	0
comp58486_c0_seq1		1.11	2.15846	0.000916598	0.01
comp48517_c0_seq6	gdp-d-glucose phosphorylase 1	1.1	2.14355	7.08e-06	0	nr
comp42579_c0_seq1	udp-glycosyltransferase ugt33d3	1.1	2.14355	0.000147813	0	nr
comp51854_c0_seq2	Uncharacterized protein	1.1	2.14355	2.19e-05	0	nr
comp52015_c1_seq10	Uncharacterized protein intracellular; transporter activity	1.1	2.14355	0.000293471	0	GO
comp12386_c0_seq2		1.1	2.14355	0.00336929	0.03
comp12918_c0_seq1		1.1	2.14355	1.03e-06	0
comp25106_c0_seq1		1.1	2.14355	7.94e-13	0
comp27020_c0_seq2		1.1	2.14355	0.00029184	0
comp32704_c0_seq1		1.1	2.14355	8.58e-08	0
comp33559_c0_seq1		1.1	2.14355	0.000356173	0.01
comp38754_c0_seq1		1.1	2.14355	2.45e-05	0
comp49083_c0_seq3		1.1	2.14355	0.000976602	0.01
comp51208_c0_seq2		1.1	2.14355	7.76e-05	0
comp51844_c0_seq1		1.1	2.14355	2.06e-06	0
comp52995_c0_seq1		1.1	2.14355	0.000890887	0.01
comp54125_c0_seq1		1.1	2.14355	0.00271214	0.02
comp45678_c0_seq1	tetraspanin d107	1.09	2.12874	3.14e-06	0	nr
comp10833_c0_seq1	transmembrane and tpr repeat-containing protein cg4341-like	1.09	2.12874	2.14e-06	0	nr
comp54460_c0_seq1	Uncharacterized protein	1.09	2.12874	0.000146655	0	nr
comp50613_c0_seq2	Uncharacterized protein cytoskeleton; peptidyl-tyrosine dephosphorylation; protein tyrosine phosphatase activity	1.09	2.12874	1.25e-10	0	GO
comp15865_c0_seq1		1.09	2.12874	0.000603122	0.01
comp22493_c0_seq1		1.09	2.12874	4.59e-05	0
comp37781_c0_seq1		1.09	2.12874	0.000313971	0
comp40912_c0_seq1		1.09	2.12874	3.46e-09	0
comp41843_c0_seq1		1.09	2.12874	0.00641707	0.05
comp42255_c0_seq1		1.09	2.12874	0.000220895	0
comp49429_c0_seq2		1.09	2.12874	0.000276123	0
comp50843_c0_seq4		1.09	2.12874	1.02e-05	0
comp68542_c0_seq1		1.09	2.12874	0.00280887	0.03
comp71357_c0_seq1		1.09	2.12874	0.00179724	0.02
comp9821_c0_seq1		1.09	2.12874	4.03e-14	0
comp49998_c0_seq2	Uncharacterized proteinv iral capsid	1.08	2.11404	0.00139911	0.01	GO
comp29368_c0_seq1		1.08	2.11404	0.00492442	0.04
comp31095_c0_seq1		1.08	2.11404	7.22e-09	0
comp38557_c0_seq1		1.08	2.11404	0.00544136	0.04
comp44245_c0_seq2		1.08	2.11404	1.29e-11	0
comp48078_c0_seq7		1.08	2.11404	6.56e-10	0
comp50332_c0_seq1		1.08	2.11404	3.92e-09	0
comp50524_c0_seq1		1.08	2.11404	6.27e-05	0
comp50712_c0_seq10		1.08	2.11404	1.54e-10	0
comp52787_c0_seq1		1.08	2.11404	6.59e-05	0
comp52839_c0_seq1		1.08	2.11404	0.000448224	0.01
comp53197_c0_seq1		1.08	2.11404	0.00631532	0.05
comp54906_c0_seq1		1.08	2.11404	0.00128422	0.01
comp10652_c0_seq1	alkaline tissue-nonspecific isozyme	1.07	2.09943	0.000235987	0	nr
comp44764_c0_seq1	hypothetical protein NBO_480g0001 [Nosema bombycis CQ1]	1.07	2.09943	0.00754523	0.05	nr
comp28162_c0_seq1		1.07	2.09943	0.000321119	0
comp28309_c0_seq1		1.07	2.09943	0.00397804	0.03
comp30708_c0_seq1		1.07	2.09943	0.00024502	0
comp35303_c0_seq1		1.07	2.09943	0.00434589	0.03
comp42571_c0_seq1		1.07	2.09943	0.000590233	0.01
comp50748_c0_seq5		1.07	2.09943	1.36e-07	0
comp56338_c0_seq1		1.07	2.09943	0.00246699	0.02
comp81062_c0_seq1		1.07	2.09943	0.0015448	0.02
comp46507_c0_seq1	bel12_ag transposon polyprotein	1.06	2.08493	6.17e-05	0	nr
comp18527_c0_seq1	protein peanut-like	1.06	2.08493	0.00121695	0.01	nr
comp41547_c0_seq1	transmembrane and tpr repeat-containing protein 4-like	1.06	2.08493	9.22e-08	0	nr
comp37994_c0_seq1	venom carboxylesterase-6-like	1.06	2.08493	0.00416622	0.03	nr
comp18437_c0_seq1		1.06	2.08493	0.000750219	0.01
comp19177_c0_seq1		1.06	2.08493	5.22e-05	0
comp22364_c0_seq1		1.06	2.08493	0.00668636	0.05
comp27983_c0_seq1		1.06	2.08493	3.1e-07	0
comp33072_c0_seq1		1.06	2.08493	0.00431619	0.03
comp33367_c0_seq1		1.06	2.08493	0.00526695	0.04
comp36148_c0_seq1		1.06	2.08493	0.00189167	0.02
comp37393_c0_seq1		1.06	2.08493	0.00247786	0.02
comp40917_c0_seq1		1.06	2.08493	0.00226004	0.02
comp47163_c1_seq1		1.06	2.08493	7.09e-05	0
comp55275_c0_seq1		1.06	2.08493	8.69e-06	0
comp55869_c0_seq1		1.06	2.08493	0.00736219	0.05
comp60817_c0_seq1		1.06	2.08493	0.00187693	0.02
comp74325_c0_seq1		1.06	2.08493	0.00027306	0
comp49641_c0_seq1	guanine nucleotide exchange factor	1.05	2.07053	0.000112743	0	nr
comp63727_c0_seq1	Uncharacterized protein	1.05	2.07053	0.00501891	0.04	nr
comp42547_c0_seq1	Uncharacterized protein mitochondrial outer membrane; transmembrane transport	1.05	2.07053	7.63e-05	0	GO
comp12107_c0_seq1		1.05	2.07053	0.000555383	0.01
comp26363_c0_seq1		1.05	2.07053	0.000346729	0
comp27374_c0_seq1		1.05	2.07053	3.85e-05	0
comp33127_c0_seq2		1.05	2.07053	0.00803474	0.05
comp34008_c0_seq1		1.05	2.07053	0.000474267	0.01
comp38123_c0_seq1		1.05	2.07053	0.00763572	0.05
comp40956_c0_seq1		1.05	2.07053	1.11e-09	0
comp45669_c0_seq2		1.05	2.07053	1.4e-05	0
comp51273_c0_seq1		1.05	2.07053	1.67e-06	0
comp52376_c0_seq3		1.05	2.07053	2.5e-07	0
comp53341_c0_seq1		1.05	2.07053	0.00544967	0.04
comp53363_c0_seq1		1.05	2.07053	0.007024	0.05
comp56429_c0_seq1		1.05	2.07053	0.00764595	0.05
comp65103_c0_seq1		1.05	2.07053	0.000677437	0.01
comp6993_c0_seq1		1.05	2.07053	0.00101965	0.01
comp84395_c0_seq1		1.05	2.07053	0.00421491	0.03
comp9787_c0_seq1		1.05	2.07053	1.78e-10	0
comp42930_c0_seq1	PREDICTED: uncharacterized protein LOC101736580	1.04	2.05623	4.2e-11	0	nr
comp18355_c0_seq2		1.04	2.05623	0.000685174	0.01
comp28117_c0_seq1		1.04	2.05623	0.00825184	0.05
comp35868_c0_seq2		1.04	2.05623	0.00464205	0.04
comp43389_c0_seq1		1.04	2.05623	0.000602139	0.01
comp52501_c1_seq1		1.04	2.05623	0.00664203	0.05
comp54305_c0_seq1		1.04	2.05623	0.00818745	0.05
comp65872_c0_seq1		1.04	2.05623	0.00424782	0.03
comp82993_c0_seq1		1.04	2.05623	0.00609109	0.04
comp36432_c0_seq1	kruppel homolog 1	1.03	2.04202	0.000277204	0	nr
comp48303_c0_seq1	membrane-associated guanylate ww and pdz domain-containing protein 2	1.03	2.04202	0.000134384	0	nr
comp32595_c0_seq1	pol polyprotein	1.03	2.04202	0.00104783	0.01	nr
comp3605_c0_seq1	reverse transcriptase	1.03	2.04202	0.00724785	0.05	nr
comp48873_c0_seq2	Uncharacterized protein	1.03	2.04202	0.00239909	0.02	nr
comp10992_c0_seq1		1.03	2.04202	1.48e-13	0
comp13614_c0_seq1		1.03	2.04202	0.00180432	0.02
comp26067_c0_seq5		1.03	2.04202	0.0035545	0.03
comp30312_c0_seq3		1.03	2.04202	0.0063338	0.05
comp37727_c0_seq1		1.03	2.04202	0.00505281	0.04
comp44433_c0_seq2		1.03	2.04202	3.8e-05	0
comp46882_c0_seq12		1.03	2.04202	4.42e-05	0
comp52227_c0_seq1		1.03	2.04202	9.45e-05	0
comp66166_c0_seq1		1.03	2.04202	0.00784592	0.05
comp7097_c0_seq1		1.03	2.04202	5.99e-05	0
comp80730_c0_seq1		1.03	2.04202	0.00228822	0.02
comp49602_c0_seq1	biotin--protein ligase-like	1.02	2.02792	1.02e-05	0	nr
comp48110_c0_seq1	PREDICTED: uncharacterized protein LOC101738987	1.02	2.02792	8.26e-07	0	nr
comp49307_c0_seq1	spastin- partial (microtubule-severing ATPase activity)	1.02	2.02792	5.49e-07	0	nr
comp46667_c1_seq1	Uncharacterized protein metal ion binding; nucleic acid binding	1.02	2.02792	1.88e-11	0	GO
comp10125_c0_seq1		1.02	2.02792	0.00466661	0.04
comp11132_c0_seq2		1.02	2.02792	5.15e-17	0
comp18652_c0_seq1		1.02	2.02792	0.0046662	0.04
comp22183_c0_seq1		1.02	2.02792	0.00613593	0.04
comp23247_c0_seq1		1.02	2.02792	1.08e-08	0
comp25061_c0_seq2		1.02	2.02792	0.00742757	0.05
comp29100_c0_seq1		1.02	2.02792	0.00763037	0.05
comp32003_c0_seq1		1.02	2.02792	0.00500119	0.04
comp39747_c0_seq2		1.02	2.02792	0.00415232	0.03
comp39929_c0_seq3		1.02	2.02792	9.33e-10	0
comp41484_c0_seq1		1.02	2.02792	0.000282474	0
comp51362_c1_seq1		1.02	2.02792	4.28e-08	0
comp51779_c0_seq1		1.02	2.02792	9.89e-11	0
comp52976_c0_seq1		1.02	2.02792	0.000871779	0.01
comp6340_c0_seq2		1.02	2.02792	0.00206341	0.02
comp36854_c0_seq1	hypothetical protein KGM_17409	1.01	2.01391	0.000593774	0.01	nr
comp23985_c1_seq1	hypothetical protein TcasGA2_TC010304	1.01	2.01391	3.95e-05	0	nr
comp34363_c0_seq2		1.01	2.01391	0.000329171	0
comp37946_c0_seq4		1.01	2.01391	0.00101645	0.01
comp45349_c0_seq1		1.01	2.01391	0.00014941	0
comp52395_c1_seq1		1.01	2.01391	0.000456371	0.01
comp53648_c0_seq1		1.01	2.01391	0.000820896	0.01
comp58090_c0_seq1		1.01	2.01391	0.00667033	0.05
comp8051_c0_seq1		1.01	2.01391	1.76e-06	0
comp47754_c0_seq1	4-hydroxybenzoate mitochondrial	1	2	3e-06	0	nr
comp39433_c0_seq2	farnesoic acid o-methyltransferase-like isoform 1 protein	1	2	1.41e-06	0	nr
comp44833_c0_seq1	hypothetical protein KGM_02638 (metal ion binding; nucleic acid binding)	1	2	6.46e-06	0	nr
comp45606_c0_seq2	pol protein	1	2	0.000422218	0.01	nr
comp37982_c0_seq1	udp- c:betagal beta- -n-acetylglucosaminyltransferase-like protein 1-like	1	2	0.00183577	0.02	nr
comp36285_c0_seq1	Uncharacterized protein	1	2	2.62e-05	0	nr
comp47563_c0_seq1	Uncharacterized protein hydrolase activity, acting on glycosyl bonds	1	2	3.06e-06	0	GO
comp14531_c0_seq1		1	2	0.00067873	0.01
comp19148_c0_seq1		1	2	0.00183698	0.02
comp32169_c0_seq2		1	2	0.0074389	0.05
comp37126_c0_seq1		1	2	0.00318157	0.03
comp38391_c0_seq1		1	2	0.00548825	0.04
comp43594_c0_seq1		1	2	0.000120519	0
comp46961_c0_seq1		1	2	2.13e-13	0
comp48193_c0_seq2		1	2	0.00265489	0.02
comp5482_c0_seq1		1	2	0.00210727	0.02
comp58436_c0_seq1		1	2	0.00634747	0.05
comp33461_c0_seq2	reverse transcriptase	0.99	1.98618	0.00421149	0.03	nr
comp41146_c0_seq1	Uncharacterized protein with zinc ion binding	0.99	1.98618	2.76e-05	0	GO
comp51015_c0_seq2	Uncharacterized protein with zinc ion binding	0.99	1.98618	3.48e-06	0	GO
comp10934_c0_seq1		0.99	1.98618	0.000967115	0.01
comp23735_c0_seq1		0.99	1.98618	0.00177614	0.02
comp24770_c0_seq1		0.99	1.98618	0.00431255	0.03
comp35167_c0_seq1		0.99	1.98618	5.54e-05	0
comp40048_c0_seq2		0.99	1.98618	0.00717496	0.05
comp40624_c0_seq23		0.99	1.98618	4.01e-07	0
comp43583_c0_seq6		0.99	1.98618	0.000483077	0.01
comp45192_c1_seq2		0.99	1.98618	4.51e-15	0
comp45491_c0_seq1		0.99	1.98618	0.00255572	0.02
comp45542_c0_seq1		0.99	1.98618	0.00255885	0.02
comp51362_c0_seq9		0.99	1.98618	6.3e-10	0
comp51779_c1_seq4		0.99	1.98618	1.01e-07	0
comp52374_c0_seq9		0.99	1.98618	2.1e-06	0
comp78612_c0_seq1		0.99	1.98618	0.000396051	0.01
comp83975_c0_seq1		0.99	1.98618	0.00183413	0.02
comp38507_c0_seq1	cytochrome p450 4v2-like	0.98	1.97247	0.000608176	0.01	nr
comp43276_c0_seq1	hypothetical protein NBO_33g0030 [Nosema bombycis CQ1]	0.98	1.97247	0.00330129	0.03	nr
comp47824_c0_seq3	kelch domain-containing protein 4-like	0.98	1.97247	2.87e-07	0	nr
comp41166_c0_seq1	Putative uncharacterized protein GLEAN_08384	0.98	1.97247	0.000320506	0	nr
comp48683_c0_seq2	sec14 cytosolic	0.98	1.97247	6.43e-09	0	nr
comp12070_c0_seq1		0.98	1.97247	0.000989019	0.01
comp14823_c0_seq1		0.98	1.97247	0.000272969	0
comp16658_c0_seq1		0.98	1.97247	0.000211697	0
comp20768_c0_seq1		0.98	1.97247	0.00148526	0.02
comp30227_c0_seq1		0.98	1.97247	0.00451065	0.04
comp33819_c0_seq2		0.98	1.97247	1.49e-08	0
comp34931_c0_seq1		0.98	1.97247	0.00312181	0.03
comp39178_c0_seq1		0.98	1.97247	5.81e-05	0
comp43130_c1_seq2		0.98	1.97247	0.00765415	0.05
comp438_c0_seq1		0.98	1.97247	0.000946222	0.01
comp47823_c0_seq1		0.98	1.97247	0.000165477	0
comp50476_c1_seq1		0.98	1.97247	0.000467347	0.01
comp53620_c0_seq1		0.98	1.97247	0.00747547	0.05
comp56360_c0_seq1		0.98	1.97247	8.23e-11	0
comp66181_c0_seq1		0.98	1.97247	0.00452463	0.04
comp83029_c0_seq1		0.98	1.97247	2.03e-06	0
comp47972_c0_seq1	f-box lrr-repeat protein 4-like	0.97	1.95884	0.00205127	0.02	nr
comp41444_c0_seq6	integrator complex subunit 7-like	0.97	1.95884	2.52e-05	0	nr
comp39691_c0_seq1	pol-like protein	0.97	1.95884	0.00117784	0.01	nr
comp43600_c0_seq1	regulator of telomere elongation helicase 1 homolog	0.97	1.95884	0.000442198	0.01	nr
comp51639_c0_seq2	Uncharacterized protein	0.97	1.95884	1.53e-05	0	nr
comp10826_c0_seq1		0.97	1.95884	0.000277494	0
comp26390_c0_seq1		0.97	1.95884	0.000303584	0
comp26924_c0_seq1		0.97	1.95884	0.000604436	0.01
comp28124_c0_seq2		0.97	1.95884	0.00103079	0.01
comp28617_c0_seq1		0.97	1.95884	0.00118089	0.01
comp36364_c0_seq1		0.97	1.95884	6.06e-12	0
comp40228_c0_seq1		0.97	1.95884	1.04e-05	0
comp42181_c0_seq2		0.97	1.95884	9.81e-10	0
comp42718_c0_seq1		0.97	1.95884	5.55e-05	0
comp44090_c0_seq1		0.97	1.95884	0.00817818	0.05
comp44796_c0_seq3		0.97	1.95884	4.45e-08	0
comp46559_c0_seq2		0.97	1.95884	0.000527396	0.01
comp50638_c0_seq5		0.97	1.95884	2.09e-05	0
comp50992_c2_seq6		0.97	1.95884	2.14e-08	0
comp68441_c0_seq1		0.97	1.95884	6.32e-08	0
comp70196_c0_seq1		0.97	1.95884	0.000526824	0.01
comp76051_c0_seq1		0.97	1.95884	0.00687805	0.05
comp9719_c0_seq1		0.97	1.95884	0.000234073	0
comp45483_c0_seq1	gamma-tubulin complex component 4	0.96	1.94531	0.000105348	0	nr
comp40779_c0_seq2	hypothetical protein KGM_11956	0.96	1.94531	0.000674289	0.01	nr
comp46926_c0_seq5	integrin beta-ps-like	0.96	1.94531	0.00286049	0.03	nr
comp33981_c0_seq2	reverse transcriptase	0.96	1.94531	8.86e-06	0	nr
comp51789_c0_seq1	Uncharacterized protein	0.96	1.94531	1.44e-07	0	nr
comp51195_c0_seq1	Uncharacterized protein metal ion binding; nucleic acid binding	0.96	1.94531	1.83e-08	0	GO
comp46691_c1_seq1	Uncharacterized protein with catalytic activity	0.96	1.94531	1.33e-06	0	GO
comp11633_c0_seq1		0.96	1.94531	0.0074075	0.05
comp21490_c0_seq1		0.96	1.94531	0.000547335	0.01
comp35601_c0_seq1		0.96	1.94531	0.00253099	0.02
comp41265_c0_seq3		0.96	1.94531	1.39e-06	0
comp41413_c0_seq3		0.96	1.94531	0.00348115	0.03
comp43481_c0_seq1		0.96	1.94531	0.00834239	0.05
comp44625_c0_seq1		0.96	1.94531	0.00298424	0.03
comp49926_c0_seq1		0.96	1.94531	3e-05	0
comp64326_c0_seq1		0.96	1.94531	6.8e-09	0
comp78174_c0_seq1		0.96	1.94531	0.00242026	0.02
comp9743_c0_seq1		0.96	1.94531	7.67e-05	0
comp36614_c0_seq2	pleckstrin-like proteiny domain-containing family j member 1	0.95	1.93187	0.000205761	0	nr
comp52396_c0_seq3	Uncharacterized protein	0.95	1.93187	1.13e-07	0	nr
comp52073_c0_seq2	Uncharacterized protein calcium ion binding; homophilic cell adhesion; integral to membrane; plasma membrane	0.95	1.93187	8.87e-08	0	GO
comp52106_c0_seq1	Uncharacterized protein heme binding; metal ion binding; ubiquitin-protein ligase activity	0.95	1.93187	2.86e-06	0	GO
comp31375_c0_seq1		0.95	1.93187	1.94e-06	0
comp33730_c0_seq2		0.95	1.93187	0.00352644	0.03
comp37357_c1_seq1		0.95	1.93187	0.00159048	0.02
comp46387_c0_seq3		0.95	1.93187	6.08e-06	0
comp54694_c0_seq1		0.95	1.93187	0.00365672	0.03
comp80190_c0_seq1		0.95	1.93187	0.0026478	0.02
comp45183_c0_seq1	beta-mannosidase-like	0.94	1.91853	0.00214587	0.02	nr
comp45809_c0_seq3	Uncharacterized protein	0.94	1.91853	1.14e-07	0	nr
comp12965_c0_seq1		0.94	1.91853	0.000170819	0
comp21272_c0_seq1		0.94	1.91853	0.00531063	0.04
comp24621_c0_seq1		0.94	1.91853	0.00372294	0.03
comp25989_c0_seq1		0.94	1.91853	0.000436631	0.01
comp36720_c0_seq1		0.94	1.91853	8.43e-05	0
comp36763_c0_seq2		0.94	1.91853	0.000230028	0
comp38360_c0_seq1		0.94	1.91853	0.000270591	0
comp41945_c0_seq1		0.94	1.91853	0.00423241	0.03
comp42582_c0_seq1		0.94	1.91853	0.00721785	0.05
comp52191_c0_seq3		0.94	1.91853	1.18e-07	0
comp54344_c0_seq1		0.94	1.91853	0.00435995	0.03
comp46977_c0_seq1	arf-gap with rho-gap ank repeat and ph domain-containing protein 2-like (phospholipid binding)	0.93	1.90528	4.48e-07	0	nr
comp44586_c0_seq1	cathepsin o-like (cysteine-type endopeptidase activity; proteolysis)	0.93	1.90528	0.00055525	0.01	nr
comp51537_c0_seq1	Uncharacterized protein ATP binding; kinesin complex; microtubule; microtubule motor activity; microtubule-based movement	0.93	1.90528	2.42e-05	0	GO
comp50487_c0_seq1	Uncharacterized protein nucleic acid binding; ribonuclease H activity	0.93	1.90528	2.06e-08	0	GO
comp12258_c0_seq1		0.93	1.90528	0.00821632	0.05
comp12733_c0_seq1		0.93	1.90528	3.24e-07	0
comp21376_c0_seq1		0.93	1.90528	0.00317322	0.03
comp27519_c0_seq1		0.93	1.90528	0.0046846	0.04
comp31598_c0_seq1		0.93	1.90528	0.0003017	0
comp32352_c0_seq2		0.93	1.90528	0.00141058	0.01
comp33722_c0_seq2		0.93	1.90528	0.00657096	0.05
comp34245_c0_seq1		0.93	1.90528	0.00420303	0.03
comp39236_c0_seq3		0.93	1.90528	0.00767792	0.05
comp40015_c0_seq2		0.93	1.90528	0.00371356	0.03
comp40055_c0_seq1		0.93	1.90528	0.00291727	0.03
comp44988_c1_seq1		0.93	1.90528	0.000142132	0
comp48129_c1_seq1		0.93	1.90528	1.58e-06	0
comp50605_c0_seq3		0.93	1.90528	0.000513519	0.01
comp50873_c0_seq2		0.93	1.90528	0.00397942	0.03
comp55923_c0_seq1		0.93	1.90528	0.000892445	0.01
comp9151_c0_seq1		0.93	1.90528	0.00347667	0.03
comp46864_c0_seq1	S08405hypothetical protein 2 - silkworm transposon mag	0.92	1.89212	1.2e-05	0	nr
comp49081_c0_seq1	tyrosine-protein kinase src42a	0.92	1.89212	3.22e-05	0	nr
comp50050_c0_seq2	Uncharacterized protein	0.92	1.89212	2.54e-07	0	nr
comp51008_c0_seq2	Uncharacterized protein	0.92	1.89212	7.52e-06	0	nr
comp43770_c0_seq1	Uncharacterized protein metal ion binding	0.92	1.89212	0.000523575	0.01	GO
comp11400_c0_seq1		0.92	1.89212	0.000256826	0
comp30503_c0_seq1		0.92	1.89212	2.74e-06	0
comp32395_c0_seq1		0.92	1.89212	0.00608209	0.04
comp35525_c0_seq2		0.92	1.89212	3.94e-06	0
comp37819_c0_seq1		0.92	1.89212	0.000461791	0.01
comp41057_c0_seq3		0.92	1.89212	0.00668952	0.05
comp44254_c0_seq2		0.92	1.89212	0.0082606	0.05
comp47787_c0_seq2		0.92	1.89212	9.37e-07	0
comp48813_c0_seq1		0.92	1.89212	0.00271516	0.02
comp49145_c1_seq1		0.92	1.89212	1.05e-14	0
comp50567_c0_seq1		0.92	1.89212	0.000875714	0.01
comp50581_c1_seq1		0.92	1.89212	5.45e-07	0
comp69196_c0_seq1		0.92	1.89212	0.000198266	0
comp48234_c0_seq1	btb poz domain-containing protein 2-like	0.91	1.87905	0.00706756	0.05	nr
comp49339_c0_seq2	cyclin dependent kinase 4	0.91	1.87905	2.09e-07	0	nr
comp39452_c0_seq1	hypothetical protein KGM_16950	0.91	1.87905	1.24e-06	0	nr
comp42349_c0_seq1	nose resistant to fluoxetine protein 6-like	0.91	1.87905	0.00741583	0.05	nr
comp47655_c0_seq16	Uncharacterized protein	0.91	1.87905	1.24e-05	0	nr
comp49514_c1_seq17	Uncharacterized protein	0.91	1.87905	2.33e-05	0	nr
comp47249_c1_seq1	Uncharacterized protein with transmembrane transporter activity	0.91	1.87905	8.82e-06	0	GO
comp50705_c0_seq9	Uncharacterized protein with zinc ion binding	0.91	1.87905	8.72e-05	0	GO
comp43732_c0_seq1	Uncharacterized proteinDNA damage checkpoint; DNA repair; checkpoint clamp complex; nucleolus	0.91	1.87905	0.00615132	0.04	GO
comp1706_c0_seq1		0.91	1.87905	0.00498432	0.04
comp22441_c0_seq1		0.91	1.87905	0.0013119	0.01
comp26636_c0_seq3		0.91	1.87905	0.00407147	0.03
comp30064_c0_seq1		0.91	1.87905	0.000198124	0
comp31970_c0_seq1		0.91	1.87905	8.61e-09	0
comp48641_c0_seq1		0.91	1.87905	0.000138757	0
comp49905_c2_seq3		0.91	1.87905	0.000551591	0.01
comp50736_c2_seq13		0.91	1.87905	9.73e-14	0
comp51703_c0_seq22		0.91	1.87905	0.00245632	0.02
comp51725_c0_seq1		0.91	1.87905	0.00323934	0.03
comp56501_c0_seq1		0.91	1.87905	0.00415359	0.03
comp73403_c0_seq1		0.91	1.87905	0.00473221	0.04
comp927_c0_seq1		0.91	1.87905	0.00220759	0.02
comp39808_c0_seq1	f protein	0.9	1.86607	0.000972158	0.01	nr
comp31637_c0_seq1	repressor of rna polymerase iii transcription maf1 homolog	0.9	1.86607	4.98e-10	0	nr
comp47109_c0_seq1	Uncharacterized protein	0.9	1.86607	1.05e-10	0	nr
comp51908_c0_seq2	Uncharacterized protein	0.9	1.86607	5.12e-05	0	nr
comp21755_c0_seq1		0.9	1.86607	0.000169125	0
comp22223_c0_seq1		0.9	1.86607	0.00538205	0.04
comp23490_c0_seq1		0.9	1.86607	1.08e-06	0
comp27232_c0_seq4		0.9	1.86607	5.34e-07	0
comp30757_c0_seq1		0.9	1.86607	0.00332207	0.03
comp34107_c0_seq1		0.9	1.86607	0.000841776	0.01
comp34958_c0_seq2		0.9	1.86607	0.000518927	0.01
comp36477_c0_seq1		0.9	1.86607	0.00758132	0.05
comp39424_c0_seq6		0.9	1.86607	0.00429436	0.03
comp39656_c0_seq2		0.9	1.86607	0.00644226	0.05
comp44520_c0_seq1		0.9	1.86607	0.00398445	0.03
comp59697_c0_seq1		0.9	1.86607	0.00204245	0.02
comp66246_c0_seq1		0.9	1.86607	0.000409	0.01
comp40224_c0_seq1	gametocyte-specific factor 1-like	0.89	1.85318	1.49e-06	0	nr
comp46728_c0_seq2	importin subunit alpha-2-like	0.89	1.85318	0.000251575	0	nr
comp49183_c0_seq1	spermidine synthase	0.89	1.85318	0.00103878	0.01	nr
comp43907_c0_seq6	UDP-glycosyltransferase UGT47A1 (Uncharacterized protein)	0.89	1.85318	3.98e-07	0	nr
comp51066_c0_seq1	Uncharacterized protein	0.89	1.85318	8.99e-08	0	nr
comp50498_c0_seq1	Uncharacterized protein cell junction; chromatin binding; extracellular ligand-gated ion channel activity; integral to membrane; postsynaptic membrane	0.89	1.85318	9.23e-06	0	GO
comp51240_c0_seq5	Uncharacterized proteinL-methionine salvage from methylthioadenosine; acireductone synthase activity; magnesium ion binding	0.89	1.85318	0.000647654	0.01	GO
comp12495_c0_seq1		0.89	1.85318	0.000195226	0
comp19466_c0_seq1		0.89	1.85318	0.00674437	0.05
comp23072_c0_seq1		0.89	1.85318	2.46e-07	0
comp25275_c0_seq2		0.89	1.85318	0.00598274	0.04
comp30684_c0_seq1		0.89	1.85318	2.1e-05	0
comp32270_c0_seq2		0.89	1.85318	0.00530761	0.04
comp36100_c0_seq1		0.89	1.85318	0.000565562	0.01
comp38494_c0_seq1		0.89	1.85318	7.04e-10	0
comp38803_c0_seq1		0.89	1.85318	0.00172273	0.02
comp42433_c0_seq1		0.89	1.85318	0.00209496	0.02
comp43520_c0_seq2		0.89	1.85318	2.97e-05	0
comp45255_c1_seq6		0.89	1.85318	2.4e-05	0
comp46257_c0_seq1		0.89	1.85318	3.5e-05	0
comp47224_c0_seq1		0.89	1.85318	8.45e-11	0
comp51963_c0_seq2		0.89	1.85318	0.00114133	0.01
comp53017_c0_seq1		0.89	1.85318	8.83e-08	0
comp57810_c0_seq1		0.89	1.85318	0.00111056	0.01
comp66110_c0_seq1		0.89	1.85318	0.00143426	0.02
comp46286_c0_seq7	E3 ubiquitin-protein ligase (EC 6.3.2.-)	0.88	1.84038	0.000169835	0	nr
comp41223_c0_seq1	low-density lipoprotein receptor-related protein 2	0.88	1.84038	0.00489863	0.04	nr
comp42531_c0_seq4	Uncharacterized protein	0.88	1.84038	5.47e-06	0	nr
comp49023_c0_seq4	Uncharacterized protein	0.88	1.84038	4.56e-10	0	nr
comp50033_c0_seq1	Uncharacterized protein	0.88	1.84038	3.37e-05	0	nr
comp12538_c0_seq1		0.88	1.84038	0.000720399	0.01
comp15377_c0_seq1		0.88	1.84038	0.00477463	0.04
comp18781_c0_seq1		0.88	1.84038	0.00631163	0.05
comp38934_c0_seq3		0.88	1.84038	1.78e-05	0
comp41112_c1_seq1		0.88	1.84038	0.000227331	0
comp41445_c0_seq3		0.88	1.84038	0.000158775	0
comp41519_c0_seq1		0.88	1.84038	4.42e-05	0
comp41769_c0_seq1		0.88	1.84038	2e-06	0
comp45094_c0_seq1		0.88	1.84038	0.000357414	0.01
comp46252_c0_seq1		0.88	1.84038	0.00310291	0.03
comp47083_c0_seq2		0.88	1.84038	2.96e-08	0
comp47465_c0_seq1		0.88	1.84038	0.00330968	0.03
comp48892_c0_seq1		0.88	1.84038	0.00354019	0.03
comp51736_c0_seq1		0.88	1.84038	1.74e-07	0
comp58186_c0_seq1		0.88	1.84038	0.00335933	0.03
comp62069_c0_seq1		0.88	1.84038	0.002864	0.03
comp627_c0_seq1		0.88	1.84038	0.000151583	0
comp7872_c0_seq1		0.88	1.84038	0.00265013	0.02
comp8348_c0_seq1		0.88	1.84038	0.00777609	0.05
comp24685_c0_seq1	hypothetical protein NBO_16g0003 [Nosema bombycis CQ1]	0.87	1.82766	0.00375702	0.03	nr
comp51466_c0_seq2	Uncharacterized protein	0.87	1.82766	0.000756389	0.01	nr
comp49768_c1_seq5	Uncharacterized protein ATP binding; nucleoside-triphosphatase activity	0.87	1.82766	0.00059335	0.01	GO
comp11297_c0_seq1		0.87	1.82766	0.00144657	0.02
comp12176_c0_seq1		0.87	1.82766	0.00341342	0.03
comp22984_c0_seq1		0.87	1.82766	0.00043109	0.01
comp32225_c0_seq1		0.87	1.82766	4.27e-10	0
comp32526_c0_seq1		0.87	1.82766	0.00812471	0.05
comp36485_c1_seq2		0.87	1.82766	0.000353741	0.01
comp36904_c0_seq2		0.87	1.82766	0.00385014	0.03
comp36946_c0_seq2		0.87	1.82766	3.85e-05	0
comp40156_c0_seq1		0.87	1.82766	1.77e-06	0
comp42406_c0_seq1		0.87	1.82766	0.00618205	0.04
comp42508_c0_seq1		0.87	1.82766	0.000198405	0
comp42830_c0_seq1		0.87	1.82766	0.00674913	0.05
comp47462_c0_seq1		0.87	1.82766	0.000799091	0.01
comp47466_c0_seq2		0.87	1.82766	0.00113964	0.01
comp49808_c0_seq1		0.87	1.82766	8.41e-05	0
comp50110_c0_seq7		0.87	1.82766	0.00083371	0.01
comp50612_c0_seq15		0.87	1.82766	5.32e-10	0
comp51000_c0_seq3		0.87	1.82766	0.000199951	0
comp51455_c0_seq5		0.87	1.82766	0.00218231	0.02
comp52103_c0_seq3		0.87	1.82766	0.000508512	0.01
comp54297_c0_seq1		0.87	1.82766	6.01e-09	0
comp44243_c0_seq4	rna exonuclease 4(with nucleic acid binding)	0.86	1.81504	0.00246929	0.02	nr
comp12223_c0_seq1		0.86	1.81504	4.71e-05	0
comp18886_c0_seq1		0.86	1.81504	0.00281174	0.03
comp24034_c0_seq1		0.86	1.81504	0.00192099	0.02
comp26692_c0_seq1		0.86	1.81504	1.01e-05	0
comp29129_c0_seq2		0.86	1.81504	0.000103183	0
comp31670_c0_seq1		0.86	1.81504	0.00328472	0.03
comp32152_c0_seq2		0.86	1.81504	0.00104102	0.01
comp35300_c0_seq1		0.86	1.81504	0.000836194	0.01
comp37759_c0_seq4		0.86	1.81504	0.000871147	0.01
comp51909_c0_seq2		0.86	1.81504	9.44e-06	0
comp6520_c0_seq2		0.86	1.81504	0.0026692	0.02
comp42602_c0_seq1	Hemolin	0.85	1.8025	0.00669796	0.05	nr
comp40791_c0_seq1	PREDICTED: uncharacterized protein LOC101736297	0.85	1.8025	5.04e-05	0	nr
comp28807_c0_seq1		0.85	1.8025	0.00296494	0.03
comp34965_c0_seq1		0.85	1.8025	0.00648002	0.05
comp39794_c0_seq2		0.85	1.8025	0.00350183	0.03
comp41355_c0_seq1		0.85	1.8025	6.44e-05	0
comp44977_c0_seq1		0.85	1.8025	0.00271399	0.02
comp45112_c0_seq1		0.85	1.8025	0.00829104	0.05
comp46531_c0_seq1		0.85	1.8025	0.000254943	0
comp47222_c1_seq1		0.85	1.8025	0.00233964	0.02
comp52817_c0_seq1		0.85	1.8025	0.00355131	0.03
comp61035_c0_seq1		0.85	1.8025	0.000619569	0.01
comp62569_c0_seq1		0.85	1.8025	0.00366061	0.03
comp65539_c0_seq1		0.85	1.8025	0.00381668	0.03
comp41795_c0_seq4	coiled-coil domain-containing protein 85c-like	0.84	1.79005	0.00280437	0.03	nr
comp44924_c0_seq1	hypothetical protein KGM_00431	0.84	1.79005	0.000835703	0.01	nr
comp47612_c0_seq2	sodium-independent sulfate anion transporter-like	0.84	1.79005	0.000239272	0	nr
comp47540_c0_seq8	Uncharacterized protein with zinc ion binding	0.84	1.79005	4.6e-06	0	GO
comp49790_c0_seq11	Uncharacterized proteinDNA integration; nucleic acid binding	0.84	1.79005	0.00027705	0	GO
comp1532_c0_seq1		0.84	1.79005	0.00577438	0.04
comp16018_c0_seq1		0.84	1.79005	0.00762769	0.05
comp20398_c0_seq1		0.84	1.79005	1.63e-06	0
comp32127_c0_seq1		0.84	1.79005	0.000132972	0
comp41064_c0_seq2		0.84	1.79005	0.00534213	0.04
comp45353_c0_seq1		0.84	1.79005	0.000479345	0.01
comp47374_c0_seq2		0.84	1.79005	1.21e-05	0
comp47666_c0_seq3		0.84	1.79005	0.00133207	0.01
comp49857_c0_seq1		0.84	1.79005	1.08e-05	0
comp49905_c3_seq1		0.84	1.79005	0.00217576	0.02
comp52202_c0_seq1		0.84	1.79005	5.75e-06	0
comp52750_c0_seq1		0.84	1.79005	8.17e-06	0
comp55036_c0_seq1		0.84	1.79005	0.000185185	0
comp43792_c0_seq1	growth arrest-specific protein 2-like	0.83	1.77769	0.00751409	0.05	nr
comp46700_c0_seq1	retrovirus-related pol polyprotein from transposon tnt 1-94	0.83	1.77769	0.00566977	0.04	nr
comp48369_c0_seq1	Uncharacterized protein	0.83	1.77769	1.83e-07	0	nr
comp52522_c0_seq2	Uncharacterized protein with hedgehog receptor activity	0.83	1.77769	3.02e-08	0	GO
comp10912_c0_seq1		0.83	1.77769	0.00040039	0.01
comp17923_c0_seq1		0.83	1.77769	2.09e-05	0
comp2120_c0_seq1		0.83	1.77769	0.00155273	0.02
comp30396_c0_seq1		0.83	1.77769	2.91e-08	0
comp37640_c0_seq2		0.83	1.77769	0.000811817	0.01
comp40493_c0_seq3		0.83	1.77769	0.00247942	0.02
comp42968_c0_seq3		0.83	1.77769	2.63e-05	0
comp46735_c0_seq2		0.83	1.77769	2.36e-05	0
comp48113_c0_seq4		0.83	1.77769	6.92e-05	0
comp48304_c0_seq7		0.83	1.77769	0.00344852	0.03
comp48995_c0_seq1		0.83	1.77769	0.00178515	0.02
comp49703_c0_seq5		0.83	1.77769	1.35e-06	0
comp11152_c0_seq1	antennal esterase cxe14 (with hydrolase activity)	0.82	1.76541	0.000159621	0	nr
comp49220_c0_seq1	n-acetyltransferase esco2	0.82	1.76541	0.00156294	0.02	nr
comp31822_c0_seq3	Putative piggyBac transposase Uribo1	0.82	1.76541	1.49e-09	0	nr
comp37570_c0_seq1	rna-directed dna polymerase from mobile element jockey-like	0.82	1.76541	0.00266325	0.02	nr
comp11759_c0_seq1		0.82	1.76541	0.00103514	0.01
comp12864_c0_seq1		0.82	1.76541	0.00629246	0.05
comp13879_c0_seq1		0.82	1.76541	0.00817375	0.05
comp29424_c0_seq1		0.82	1.76541	0.00384136	0.03
comp30640_c0_seq1		0.82	1.76541	0.00072909	0.01
comp32845_c0_seq1		0.82	1.76541	7.24e-05	0
comp42283_c0_seq2		0.82	1.76541	1.91e-06	0
comp42727_c0_seq2		0.82	1.76541	0.00117528	0.01
comp45561_c0_seq2		0.82	1.76541	0.000129689	0
comp46100_c0_seq1		0.82	1.76541	9.27e-05	0
comp50295_c0_seq1		0.82	1.76541	0.00439292	0.03
comp50582_c0_seq1		0.82	1.76541	0.00264816	0.02
comp51801_c0_seq3		0.82	1.76541	1.84e-13	0
comp5213_c0_seq1		0.82	1.76541	0.00186614	0.02
comp56584_c0_seq1		0.82	1.76541	0.000174174	0
comp31502_c0_seq1	hd domain-containing protein 2-like (phosphoric diester hydrolase activity)	0.81	1.75321	1.35e-07	0	nr
comp27975_c0_seq4	piggybac transposable element-derived protein 4-like	0.81	1.75321	0.000687164	0.01	nr
comp50356_c0_seq1	Uncharacterized protein with transmembrane transporter activity	0.81	1.75321	5.01e-07	0	GO
comp54759_c0_seq1	Uncharacterized proteinDNA binding	0.81	1.75321	0.0077166	0.05	GO
comp42058_c0_seq1	viral nucleocapsid	0.81	1.75321	0.000752461	0.01	nr
comp14352_c0_seq2		0.81	1.75321	0.000476541	0.01
comp15434_c0_seq1		0.81	1.75321	1.03e-09	0
comp351_c0_seq1		0.81	1.75321	0.000252978	0
comp35199_c0_seq3		0.81	1.75321	2.98e-08	0
comp36853_c0_seq1		0.81	1.75321	0.00609316	0.04
comp37853_c0_seq2		0.81	1.75321	3.59e-05	0
comp40599_c0_seq3		0.81	1.75321	0.00499367	0.04
comp42455_c0_seq1		0.81	1.75321	0.00694349	0.05
comp45442_c0_seq4		0.81	1.75321	1.41e-06	0
comp47229_c0_seq2		0.81	1.75321	1.91e-05	0
comp48077_c0_seq1		0.81	1.75321	0.00097621	0.01
comp49767_c0_seq8		0.81	1.75321	1.06e-05	0
comp51132_c0_seq11		0.81	1.75321	0.000381674	0.01
comp52144_c0_seq2	Aminopeptidase N-8 (Uncharacterized protein)	0.8	1.7411	3.63e-07	0	nr
comp48864_c0_seq1	copia-type polyprotein	0.8	1.7411	0.00433464	0.03	nr
comp43116_c0_seq3	endonuclease-reverse transcriptase -e01	0.8	1.7411	0.00411294	0.03	nr
comp42930_c1_seq2	hypothetical protein KGM_00177	0.8	1.7411	1.08e-06	0	nr
comp48845_c0_seq1	neurotactin-like isoform x1	0.8	1.7411	0.00527676	0.04	nr
comp42189_c0_seq1	PREDICTED: uncharacterized protein LOC101740352	0.8	1.7411	7.15e-05	0	nr
comp48627_c0_seq1	serine threonine-protein phosphatase 2a regulatory subunit b subunit alpha	0.8	1.7411	0.00423351	0.03	nr
comp35237_c0_seq1	tata-box-binding protein	0.8	1.7411	0.000283521	0	nr
comp48088_c0_seq1	Uncharacterized protein	0.8	1.7411	5.54e-12	0	nr
comp44968_c0_seq2	Uncharacterized protein membrane	0.8	1.7411	0.00194854	0.02	GO
comp45969_c0_seq1	Uncharacterized protein nucleic acid binding	0.8	1.7411	0.00209244	0.02	GO
comp52631_c0_seq1	Uncharacterized protein with hydrolase activity	0.8	1.7411	5.79e-05	0	GO
comp20032_c0_seq1		0.8	1.7411	2.72e-06	0
comp29505_c0_seq1		0.8	1.7411	0.0014111	0.01
comp34339_c0_seq2		0.8	1.7411	0.00824674	0.05
comp36266_c0_seq1		0.8	1.7411	0.00219374	0.02
comp39265_c0_seq3		0.8	1.7411	0.00122535	0.01
comp41635_c0_seq1		0.8	1.7411	0.00797564	0.05
comp41885_c0_seq8		0.8	1.7411	0.000249595	0
comp43752_c0_seq1		0.8	1.7411	0.00672552	0.05
comp48161_c0_seq1		0.8	1.7411	0.00131239	0.01
comp50438_c0_seq2		0.8	1.7411	0.00306667	0.03
comp51061_c1_seq1		0.8	1.7411	0.00600158	0.04
comp51597_c0_seq1		0.8	1.7411	0.000787595	0.01
comp55219_c0_seq1		0.8	1.7411	0.00817848	0.05
comp61388_c0_seq1		0.8	1.7411	0.00248877	0.02
comp45374_c0_seq1	dna replication licensing factor mcm5	0.79	1.72907	0.00162926	0.02	nr
comp44195_c0_seq1	transcriptional adapter 2b-like	0.79	1.72907	8.86e-05	0	nr
comp51108_c0_seq2	Uncharacterized proteindephosphorylation; phosphatase activity	0.79	1.72907	2.98e-06	0	GO
comp10693_c0_seq1		0.79	1.72907	1.57e-05	0
comp11752_c0_seq1		0.79	1.72907	0.00645205	0.05
comp16929_c0_seq1		0.79	1.72907	0.00581546	0.04
comp21884_c0_seq1		0.79	1.72907	0.00346733	0.03
comp29270_c0_seq1		0.79	1.72907	4.14e-07	0
comp35864_c0_seq1		0.79	1.72907	0.00110983	0.01
comp36476_c0_seq2		0.79	1.72907	0.00439901	0.03
comp37563_c0_seq1		0.79	1.72907	0.00403587	0.03
comp40520_c0_seq1		0.79	1.72907	0.002886	0.03
comp44269_c1_seq4		0.79	1.72907	0.00196567	0.02
comp46420_c1_seq1		0.79	1.72907	2.65e-05	0
comp47140_c0_seq1		0.79	1.72907	0.000509571	0.01
comp49236_c0_seq1		0.79	1.72907	2.94e-06	0
comp50898_c0_seq3		0.79	1.72907	0.000176221	0
comp53159_c0_seq1		0.79	1.72907	0.00014071	0
comp49148_c0_seq2	g-protein coupled receptor mth2-like	0.78	1.71713	0.00750553	0.05	nr
comp16583_c0_seq1	hypothetical protein NBO_33g0009 [Nosema bombycis CQ1]	0.78	1.71713	0.00489199	0.04	nr
comp45394_c0_seq1	Replication factor C4 (Uncharacterized protein)	0.78	1.71713	0.000207613	0	nr
comp44753_c0_seq1	Uncharacterized protein	0.78	1.71713	0.00733866	0.05	nr
comp50595_c0_seq2	Uncharacterized protein Aminopeptidase activity; intracellular; nucleotide binding; proteolysis	0.78	1.71713	3.53e-05	0	GO
comp50001_c1_seq2	Uncharacterized protein integral to membrane; transport	0.78	1.71713	6.33e-06	0	GO
comp52293_c0_seq1	Uncharacterized proteinpart of kinesin complex with microtubule motor activity	0.78	1.71713	6.96e-08	0	GO
comp15933_c0_seq1		0.78	1.71713	0.00159866	0.02
comp21913_c0_seq1		0.78	1.71713	6.71e-06	0
comp36707_c0_seq1		0.78	1.71713	2.73e-05	0
comp39684_c1_seq2		0.78	1.71713	0.00340845	0.03
comp39898_c0_seq1		0.78	1.71713	0.00130386	0.01
comp40499_c0_seq1		0.78	1.71713	0.00335812	0.03
comp40677_c0_seq1		0.78	1.71713	0.00439764	0.03
comp43689_c0_seq8		0.78	1.71713	0.00241298	0.02
comp45455_c0_seq1		0.78	1.71713	0.00406857	0.03
comp45562_c0_seq1		0.78	1.71713	0.00635383	0.05
comp46057_c0_seq34		0.78	1.71713	0.00455628	0.04
comp50136_c0_seq4		0.78	1.71713	0.00130291	0.01
comp50573_c0_seq1		0.78	1.71713	0.000677691	0.01
comp50638_c1_seq1		0.78	1.71713	0.000867845	0.01
comp50650_c1_seq3		0.78	1.71713	1.19e-05	0
comp52232_c0_seq3		0.78	1.71713	0.000717757	0.01
comp52550_c0_seq3		0.78	1.71713	0.000775183	0.01
comp53149_c0_seq1		0.78	1.71713	0.000143364	0
comp53736_c0_seq1		0.78	1.71713	0.00600162	0.04
comp61491_c0_seq1		0.78	1.71713	0.00258955	0.02
comp62428_c0_seq1		0.78	1.71713	0.0011627	0.01
comp37249_c0_seq1	d-arabinose 1-dehydrogenase-like isoform 2	0.77	1.70527	6.12e-05	0	nr
comp43864_c0_seq1	protein ddi1 homolog 2-like	0.77	1.70527	1.74e-06	0	nr
comp47179_c0_seq10	s33901reverse transcriptase - silkworm transposon pao	0.77	1.70527	5.5e-06	0	nr
comp48904_c0_seq1	sequestosome 1	0.77	1.70527	0.000210564	0	nr
comp40916_c0_seq1	syntrophin-like isoform a	0.77	1.70527	0.00743809	0.05	nr
comp48899_c0_seq1	tfiih basal transcription factor complex helicase xpd subunit-like	0.77	1.70527	4.74e-05	0	nr
comp51353_c0_seq3	Uncharacterized protein	0.77	1.70527	2.27e-08	0	nr
comp51897_c0_seq4	Uncharacterized protein	0.77	1.70527	0.000180378	0	nr
comp51207_c0_seq6	Uncharacterized protein hydrolase activity, acting on ester bonds; nucleic acid binding	0.77	1.70527	4.54e-06	0	GO
comp16377_c0_seq1		0.77	1.70527	5.5e-06	0
comp17044_c0_seq1		0.77	1.70527	0.00355026	0.03
comp17907_c0_seq1		0.77	1.70527	0.00563335	0.04
comp18918_c0_seq2		0.77	1.70527	0.00143106	0.02
comp20757_c0_seq1		0.77	1.70527	0.00221444	0.02
comp25167_c0_seq2		0.77	1.70527	2.12e-06	0
comp2563_c0_seq1		0.77	1.70527	0.00206104	0.02
comp30984_c0_seq1		0.77	1.70527	0.000179482	0
comp36261_c0_seq1		0.77	1.70527	0.00540392	0.04
comp36643_c0_seq1		0.77	1.70527	0.00224048	0.02
comp38142_c1_seq1		0.77	1.70527	2.18e-07	0
comp39999_c0_seq2		0.77	1.70527	0.000170847	0
comp42386_c0_seq1		0.77	1.70527	0.00062765	0.01
comp43670_c0_seq22		0.77	1.70527	1.4e-10	0
comp43822_c0_seq1		0.77	1.70527	0.00421327	0.03
comp46734_c0_seq2		0.77	1.70527	0.000125842	0
comp46840_c1_seq1		0.77	1.70527	0.004561	0.04
comp48604_c0_seq2		0.77	1.70527	2.17e-05	0
comp49114_c0_seq1		0.77	1.70527	0.0034699	0.03
comp49244_c0_seq5		0.77	1.70527	0.000109979	0
comp50154_c0_seq1		0.77	1.70527	8.05e-05	0
comp52524_c0_seq1		0.77	1.70527	9.52e-05	0
comp52961_c0_seq1		0.77	1.70527	0.00599009	0.04
comp53658_c0_seq1		0.77	1.70527	0.00169644	0.02
comp5634_c0_seq1		0.77	1.70527	0.00798109	0.05
comp39283_c0_seq2	repeat element protein-	0.76	1.69349	0.00398387	0.03	nr
comp46332_c0_seq1	sterol carrier protein 2 3-oxoacyl- thiolase	0.76	1.69349	0.00353122	0.03	nr
comp52013_c0_seq7	Uncharacterized protein Anchored to membrane; plasma membrane; protein Aceous extracellular matrix	0.76	1.69349	8.73e-08	0	GO
comp50515_c0_seq1	Uncharacterized protein ATP binding; protein kinase activity	0.76	1.69349	0.00014162	0	GO
comp42612_c0_seq3	Uncharacterized protein nucleus	0.76	1.69349	2.74e-12	0	GO
comp25663_c0_seq2		0.76	1.69349	0.0047069	0.04
comp34313_c0_seq1		0.76	1.69349	0.000388696	0.01
comp35386_c0_seq2		0.76	1.69349	3.27e-05	0
comp35532_c0_seq1		0.76	1.69349	0.00126002	0.01
comp41500_c0_seq2		0.76	1.69349	0.00209006	0.02
comp41827_c0_seq1		0.76	1.69349	0.000307393	0
comp41976_c0_seq1		0.76	1.69349	0.000404344	0.01
comp43386_c0_seq3		0.76	1.69349	0.00220692	0.02
comp44749_c0_seq6		0.76	1.69349	5.01e-09	0
comp51433_c0_seq3		0.76	1.69349	0.000337796	0
comp51481_c0_seq7		0.76	1.69349	0.00018031	0
comp51516_c0_seq2		0.76	1.69349	0.00293062	0.03
comp52557_c0_seq1		0.76	1.69349	1.06e-05	0
comp56406_c0_seq1		0.76	1.69349	0.00435119	0.03
comp69454_c0_seq1		0.76	1.69349	0.0005174	0.01
comp41844_c0_seq1	activin receptor type-1-like (transforming growth factor beta-activated receptor activity; transmembrane receptor protein serine/threonine kinase signaling pathway)	0.75	1.68179	0.00367263	0.03	nr
comp16137_c0_seq1	carboxylesterase (with hydrolase activity)	0.75	1.68179	0.000136278	0	nr
comp48859_c0_seq1	chromatin assembly factor 1 subunit a-like	0.75	1.68179	0.00197378	0.02	nr
comp49050_c0_seq1	fat-like cadherin-related tumor suppressor-like protein (calcium ion binding)	0.75	1.68179	0.00239197	0.02	nr
comp46232_c0_seq1	haspin-like protein	0.75	1.68179	0.000249527	0	nr
comp48326_c0_seq4	Orai1 alternative splice form A (Uncharacterized protein)	0.75	1.68179	3.49e-07	0	nr
comp49369_c0_seq2	serine threonine protein kinase	0.75	1.68179	5.38e-09	0	nr
comp48560_c0_seq2	Uncharacterized protein	0.75	1.68179	1.93e-05	0	nr
comp50647_c0_seq2	Uncharacterized protein copper ion transmembrane transporter activity; integral to membrane	0.75	1.68179	0.00374403	0.03	GO
comp50839_c0_seq1	Uncharacterized proteinRNA polymerase II transcription cofactor activity; mediator complex	0.75	1.68179	2.54e-14	0	GO
comp11141_c0_seq1		0.75	1.68179	1.04e-05	0
comp18982_c0_seq1		0.75	1.68179	0.000135603	0
comp23538_c0_seq1		0.75	1.68179	2.71e-07	0
comp33408_c0_seq1		0.75	1.68179	0.0018127	0.02
comp34013_c0_seq4		0.75	1.68179	0.000778818	0.01
comp34752_c0_seq2		0.75	1.68179	0.00198943	0.02
comp37951_c0_seq1		0.75	1.68179	0.000268165	0
comp38704_c0_seq2		0.75	1.68179	0.000417696	0.01
comp38715_c0_seq1		0.75	1.68179	9.74e-08	0
comp43183_c0_seq2		0.75	1.68179	4.78e-10	0
comp43466_c0_seq5		0.75	1.68179	4.99e-06	0
comp43669_c0_seq4		0.75	1.68179	0.00218231	0.02
comp45242_c0_seq2		0.75	1.68179	0.00477711	0.04
comp45506_c0_seq1		0.75	1.68179	6.43e-05	0
comp49354_c0_seq2		0.75	1.68179	0.000247516	0
comp49363_c0_seq3		0.75	1.68179	2.44e-09	0
comp50216_c0_seq5		0.75	1.68179	0.00163558	0.02
comp51083_c1_seq1		0.75	1.68179	0.000107088	0
comp51239_c0_seq9		0.75	1.68179	6.76e-08	0
comp51676_c0_seq4		0.75	1.68179	0.0013374	0.01
comp52988_c0_seq1		0.75	1.68179	0.00394722	0.03
comp61813_c0_seq1		0.75	1.68179	0.00012309	0
comp80_c0_seq1		0.75	1.68179	0.00475719	0.04
comp42344_c0_seq1	alpha-methylacyl- racemase	0.74	1.67018	0.000646851	0.01	nr
comp45177_c0_seq2	hypothetical protein KGM_04156	0.74	1.67018	0.000418056	0.01	nr
comp41536_c0_seq7	PREDICTED: uncharacterized protein LOC101737721(nucleic acid binding)	0.74	1.67018	0.00295304	0.03	nr
comp37741_c0_seq1	Uncharacterized protein	0.74	1.67018	1.2e-07	0	nr
comp50634_c0_seq78	Uncharacterized protein	0.74	1.67018	3.06e-07	0	nr
comp51214_c0_seq2	Uncharacterized protein	0.74	1.67018	0.00501562	0.04	nr
comp50097_c1_seq2	Uncharacterized protein with oxidoreductase activity	0.74	1.67018	0.00220955	0.02	GO
comp51166_c0_seq1	Uncharacterized protein with transmembrane transporter activity	0.74	1.67018	4.11e-07	0	GO
comp52405_c0_seq1	Uncharacterized protein with zinc ion binding	0.74	1.67018	7.62e-05	0	GO
comp51821_c0_seq1	Uncharacterized proteinglycerol metabolic process; glycerophosphodiester phosphodiesterase activity; lipid metabolic process	0.74	1.67018	2.22e-05	0	GO
comp13564_c0_seq1		0.74	1.67018	0.000982589	0.01
comp15029_c0_seq1		0.74	1.67018	0.00130741	0.01
comp21762_c0_seq2		0.74	1.67018	0.00228829	0.02
comp2240_c0_seq1		0.74	1.67018	0.000837376	0.01
comp34002_c0_seq1		0.74	1.67018	0.00176523	0.02
comp34331_c0_seq1		0.74	1.67018	0.00814182	0.05
comp34845_c0_seq1		0.74	1.67018	0.00823306	0.05
comp36572_c0_seq1		0.74	1.67018	0.00768253	0.05
comp37060_c0_seq1		0.74	1.67018	2.27e-05	0
comp37771_c0_seq1		0.74	1.67018	0.00825289	0.05
comp39847_c0_seq1		0.74	1.67018	0.00094579	0.01
comp41373_c0_seq1		0.74	1.67018	1.05e-05	0
comp44919_c0_seq8		0.74	1.67018	3.12e-05	0
comp50262_c0_seq1		0.74	1.67018	0.00218578	0.02
comp53796_c0_seq1		0.74	1.67018	1.1e-05	0
comp71276_c0_seq1		0.74	1.67018	0.00228755	0.02
comp83457_c0_seq1		0.74	1.67018	0.0064714	0.05
comp37553_c0_seq1	beta- -n-acetylgalactosaminyltransferase bre-4-like	0.73	1.65864	5.38e-06	0	nr
comp52001_c0_seq11	Uncharacterized protein	0.73	1.65864	0.00195478	0.02	nr
comp50351_c0_seq6	Uncharacterized proteinSUMO ligase activity; zinc ion binding	0.73	1.65864	3.4e-10	0	GO
comp16342_c0_seq1		0.73	1.65864	0.000446441	0.01
comp2179_c0_seq1		0.73	1.65864	0.00372474	0.03
comp22796_c0_seq1		0.73	1.65864	5.78e-06	0
comp26521_c0_seq3		0.73	1.65864	0.000501516	0.01
comp31707_c0_seq6		0.73	1.65864	4.44e-06	0
comp40119_c0_seq1		0.73	1.65864	0.00773223	0.05
comp47104_c0_seq2		0.73	1.65864	1.67e-05	0
comp48000_c0_seq1		0.73	1.65864	8.27e-11	0
comp48791_c0_seq2		0.73	1.65864	3.38e-10	0
comp50920_c0_seq5		0.73	1.65864	0.00341875	0.03
comp6268_c0_seq2		0.73	1.65864	0.00571042	0.04
comp45613_c0_seq1	nuclear receptor-binding protein homolog	0.72	1.64718	0.000927182	0.01	nr
comp41666_c1_seq1	PREDICTED: myoneurin-like(metal ion binding)	0.72	1.64718	0.000341981	0	nr
comp49118_c0_seq2	protein memo1-like	0.72	1.64718	1.04e-11	0	nr
comp48794_c0_seq8	rotamase pin1 (protein folding; protein peptidyl-prolyl isomerization)	0.72	1.64718	0.000213308	0	nr
comp43543_c0_seq8	Uncharacterized protein	0.72	1.64718	2.28e-05	0	nr
comp52938_c0_seq1	Uncharacterized protein	0.72	1.64718	0.000105709	0	nr
comp114_c0_seq1		0.72	1.64718	0.000576083	0.01
comp34759_c0_seq1		0.72	1.64718	0.00402961	0.03
comp35841_c0_seq3		0.72	1.64718	1.62e-05	0
comp35977_c0_seq4		0.72	1.64718	0.00812074	0.05
comp39103_c0_seq3		0.72	1.64718	6.64e-05	0
comp39146_c0_seq1		0.72	1.64718	3.01e-05	0
comp41144_c0_seq1		0.72	1.64718	0.00516917	0.04
comp45937_c0_seq2		0.72	1.64718	1.38e-06	0
comp47249_c0_seq1		0.72	1.64718	0.00723766	0.05
comp48978_c0_seq14		0.72	1.64718	0.000446323	0.01
comp51205_c0_seq2		0.72	1.64718	0.00698936	0.05
comp51402_c0_seq1		0.72	1.64718	0.00018535	0
comp52360_c0_seq1		0.72	1.64718	1.67e-06	0
comp65838_c0_seq1		0.72	1.64718	1.07e-06	0
comp43148_c0_seq1	hypothetical protein KGM_07103 (involved in DNA binding)	0.71	1.6358	0.00664023	0.05	nr
comp42144_c0_seq7	Uncharacterized protein	0.71	1.6358	1.94e-11	0	nr
comp44213_c0_seq3	Uncharacterized protein	0.71	1.6358	5.61e-05	0	nr
comp47904_c0_seq21	Uncharacterized protein	0.71	1.6358	8.73e-05	0	nr
comp50581_c0_seq4	Uncharacterized proteinDNA binding; nucleus; regulation of transcription, DNA-dependent; transcription, DNA-dependent	0.71	1.6358	0.00647301	0.05	GO
comp11642_c0_seq1		0.71	1.6358	0.000453491	0.01
comp13422_c0_seq1		0.71	1.6358	0.00189368	0.02
comp23914_c0_seq1		0.71	1.6358	0.00196057	0.02
comp27821_c0_seq1		0.71	1.6358	0.00447262	0.04
comp29443_c0_seq2		0.71	1.6358	1.91e-06	0
comp35520_c0_seq1		0.71	1.6358	0.00180564	0.02
comp35795_c0_seq6		0.71	1.6358	0.00549652	0.04
comp35916_c0_seq2		0.71	1.6358	0.00048232	0.01
comp36484_c0_seq3		0.71	1.6358	0.00229056	0.02
comp39504_c0_seq1		0.71	1.6358	0.000680427	0.01
comp40415_c0_seq2		0.71	1.6358	0.000269401	0
comp41528_c0_seq2		0.71	1.6358	0.00601902	0.04
comp41839_c0_seq1		0.71	1.6358	2.56e-06	0
comp44862_c0_seq8		0.71	1.6358	0.00055154	0.01
comp49008_c0_seq2		0.71	1.6358	0.00112067	0.01
comp49630_c0_seq1		0.71	1.6358	0.000927418	0.01
comp50544_c0_seq2		0.71	1.6358	0.005191	0.04
comp86665_c0_seq1		0.71	1.6358	0.00132955	0.01
comp49214_c0_seq3	hypothetical protein KGM_03422 (N-acetyltransferase activity)	0.7	1.6245	0.000322578	0	nr
comp36551_c0_seq1	hypothetical protein KGM_04912	0.7	1.6245	0.00203245	0.02	nr
comp35075_c0_seq2	mediator of rna polymerase ii transcription subunit 18-like	0.7	1.6245	6.87e-06	0	nr
comp46346_c0_seq1	myb-like protein x-like isoform x1	0.7	1.6245	1.04e-05	0	nr
comp46230_c3_seq2	Uncharacterized protein	0.7	1.6245	7.41e-05	0	nr
comp52385_c0_seq1	Uncharacterized protein	0.7	1.6245	0.000564205	0.01	nr
comp27388_c0_seq3		0.7	1.6245	0.00591889	0.04
comp44209_c0_seq2		0.7	1.6245	0.000741427	0.01
comp46257_c1_seq1		0.7	1.6245	0.000218861	0
comp48694_c0_seq2		0.7	1.6245	0.00401046	0.03
comp49472_c0_seq9		0.7	1.6245	0.0022883	0.02
comp51979_c0_seq2		0.7	1.6245	0.000237363	0
comp52972_c0_seq1		0.7	1.6245	0.00129222	0.01
comp55060_c0_seq1		0.7	1.6245	1.31e-06	0
comp43840_c0_seq1	beta- -galactosyltransferase 6	0.69	1.61328	2.04e-07	0	nr
comp46214_c0_seq4	g protein-coupled receptor	0.69	1.61328	0.0013575	0.01	nr
comp49604_c0_seq1	nuclear pore complex protein nup88-like	0.69	1.61328	3e-06	0	nr
comp48097_c0_seq2	protein fam114a2-like	0.69	1.61328	7.17e-17	0	nr
comp42935_c0_seq2	tetratricopeptide repeat protein 30a-like	0.69	1.61328	0.000189128	0	nr
comp46395_c0_seq1	transmembrane protein 161b-like	0.69	1.61328	0.000365373	0.01	nr
comp49013_c0_seq2	u3 small nucleolar ribonucleoprotein protein imp3	0.69	1.61328	1.34e-07	0	nr
comp40081_c0_seq18	Uncharacterized protein	0.69	1.61328	2.12e-09	0	nr
comp47174_c0_seq4	Uncharacterized protein Aspartic-type endopeptidase activity; integral to membrane; intracellular signal transduction	0.69	1.61328	1.59e-07	0	GO
comp46035_c0_seq1	Uncharacterized protein with oxidoreductase activity	0.69	1.61328	1.5e-07	0	GO
comp11273_c0_seq1		0.69	1.61328	0.00530666	0.04
comp11430_c0_seq1		0.69	1.61328	0.000552528	0.01
comp173_c0_seq1		0.69	1.61328	0.00654182	0.05
comp29972_c0_seq12		0.69	1.61328	0.00798215	0.05
comp35455_c0_seq1		0.69	1.61328	0.000497698	0.01
comp38887_c0_seq2		0.69	1.61328	0.00344407	0.03
comp39180_c0_seq1		0.69	1.61328	3.14e-05	0
comp40753_c0_seq3		0.69	1.61328	0.000151135	0
comp43636_c0_seq2		0.69	1.61328	0.00322414	0.03
comp44274_c0_seq1		0.69	1.61328	0.00398334	0.03
comp47094_c0_seq2		0.69	1.61328	7.05e-07	0
comp47334_c0_seq2		0.69	1.61328	0.000534094	0.01
comp47704_c2_seq1		0.69	1.61328	0.00182962	0.02
comp52164_c0_seq6		0.69	1.61328	0.00516721	0.04
comp52379_c0_seq1		0.69	1.61328	0.000576613	0.01
comp54336_c0_seq1		0.69	1.61328	0.006401	0.05
comp36487_c0_seq1	amme syndrome candidate gene 1 protein	0.68	1.60214	4.94e-05	0	nr
comp42096_c0_seq2	cytochrome p450	0.68	1.60214	0.0074111	0.05	nr
comp49664_c0_seq1	dna topoisomerase 2-binding protein 1-like	0.68	1.60214	0.000560188	0.01	nr
comp66724_c0_seq1	Heat shock protein 68 (Uncharacterized protein)	0.68	1.60214	7.4e-06	0	nr
comp40973_c0_seq1	Putative uncharacterized protein (carbohydrate metabolic process)	0.68	1.60214	2.92e-05	0	nr
comp52542_c0_seq4	Transporter(neurotransmitter:sodium symporter activity)	0.68	1.60214	8.4e-06	0	nr
comp47022_c0_seq5	Uncharacterized protein	0.68	1.60214	3e-05	0	nr
comp50389_c0_seq1	Uncharacterized protein	0.68	1.60214	2.29e-08	0	nr
comp7344_c0_seq1	Uncharacterized protein with zinc ion binding	0.68	1.60214	9.27e-05	0	GO
comp16608_c0_seq1		0.68	1.60214	1.3e-06	0
comp25726_c0_seq1		0.68	1.60214	0.0077245	0.05
comp31582_c0_seq1		0.68	1.60214	0.00145564	0.02
comp41065_c0_seq1		0.68	1.60214	0.000743805	0.01
comp43947_c0_seq4		0.68	1.60214	5.67e-05	0
comp44009_c0_seq1		0.68	1.60214	0.000504938	0.01
comp46271_c0_seq13		0.68	1.60214	1e-07	0
comp46499_c0_seq9		0.68	1.60214	3.26e-06	0
comp46757_c0_seq5		0.68	1.60214	7.94e-08	0
comp48081_c0_seq1		0.68	1.60214	4.44e-05	0
comp48328_c0_seq6		0.68	1.60214	8.38e-06	0
comp50375_c0_seq1		0.68	1.60214	0.00137614	0.01
comp51116_c0_seq1		0.68	1.60214	0.000119389	0
comp52181_c0_seq2		0.68	1.60214	0.00201374	0.02
comp56530_c0_seq1		0.68	1.60214	0.00294332	0.03
comp61501_c0_seq1		0.68	1.60214	0.00022591	0
comp48218_c0_seq1	det1 homolog	0.67	1.59107	9.44e-05	0	nr
comp47316_c0_seq4	dna replication licensing factor partial	0.67	1.59107	0.000344684	0	nr
comp45733_c0_seq1	transforming acidic coiled-coil-containing protein 1	0.67	1.59107	0.00635329	0.05	nr
comp52067_c0_seq13	Uncharacterized protein	0.67	1.59107	0.000278702	0	nr
comp52403_c0_seq1	Uncharacterized protein	0.67	1.59107	1.45e-05	0	nr
comp52544_c0_seq1	Uncharacterized protein with histone-lysine N-methyltransferase activity	0.67	1.59107	4.94e-05	0	GO
comp51131_c0_seq12	Uncharacterized protein with protein serine/threonine kinase activity	0.67	1.59107	5.21e-07	0	GO
comp52411_c1_seq1	Uncharacterized proteinoxidoreductase activity, acting on the aldehyde or oxo group of donors, NAD or NADP as acceptor	0.67	1.59107	0.0027246	0.02	GO
comp10224_c0_seq1		0.67	1.59107	0.00110218	0.01
comp12724_c0_seq1		0.67	1.59107	5.33e-06	0
comp17125_c0_seq1		0.67	1.59107	0.00726696	0.05
comp17799_c0_seq1		0.67	1.59107	0.00616071	0.04
comp27417_c0_seq1		0.67	1.59107	9.08e-05	0
comp29202_c0_seq1		0.67	1.59107	0.00397124	0.03
comp33419_c0_seq1		0.67	1.59107	0.000615087	0.01
comp34618_c0_seq1		0.67	1.59107	0.00201951	0.02
comp35932_c0_seq1		0.67	1.59107	0.000115088	0
comp37863_c0_seq4		0.67	1.59107	0.00756238	0.05
comp41467_c0_seq2		0.67	1.59107	0.00747827	0.05
comp43399_c0_seq1		0.67	1.59107	0.000508313	0.01
comp44938_c0_seq2		0.67	1.59107	0.00144476	0.02
comp45380_c0_seq1		0.67	1.59107	0.000308852	0
comp46717_c0_seq1		0.67	1.59107	0.000456734	0.01
comp49001_c0_seq2		0.67	1.59107	8e-09	0
comp50644_c0_seq1		0.67	1.59107	0.00624367	0.04
comp50934_c0_seq1		0.67	1.59107	0.00372045	0.03
comp50946_c0_seq8		0.67	1.59107	0.000417979	0.01
comp52247_c0_seq3		0.67	1.59107	0.000136992	0
comp63092_c0_seq1		0.67	1.59107	0.00172237	0.02
comp49443_c0_seq4	argonaute 1 (nucleic acid binding)	0.66	1.58008	5.37e-05	0	nr
comp46124_c0_seq1	Phosphotriesterase-like protein (Uncharacterized protein)	0.66	1.58008	0.000387049	0.01	nr
comp51411_c0_seq2	Uncharacterized protein ATP binding; DNA clamp loader activity; DNA replication; DNA replication factor C complex	0.66	1.58008	0.000176468	0	GO
comp12291_c0_seq1		0.66	1.58008	0.00624671	0.04
comp22191_c0_seq1		0.66	1.58008	0.000138605	0
comp28230_c0_seq1		0.66	1.58008	0.00366377	0.03
comp31790_c0_seq1		0.66	1.58008	0.00710378	0.05
comp38058_c0_seq1		0.66	1.58008	9.48e-05	0
comp39856_c0_seq2		0.66	1.58008	0.000346801	0
comp41273_c0_seq5		0.66	1.58008	3.22e-05	0
comp43588_c0_seq6		0.66	1.58008	0.00566961	0.04
comp45222_c0_seq2		0.66	1.58008	2.67e-06	0
comp46110_c0_seq2		0.66	1.58008	7.82e-08	0
comp46195_c0_seq2		0.66	1.58008	0.000154502	0
comp48368_c0_seq1		0.66	1.58008	6.86e-05	0
comp49557_c0_seq1		0.66	1.58008	0.000639271	0.01
comp50176_c0_seq4		0.66	1.58008	0.00279017	0.02
comp51001_c0_seq2		0.66	1.58008	0.00225821	0.02
comp52110_c0_seq1		0.66	1.58008	0.00271985	0.02
comp52400_c0_seq2		0.66	1.58008	0.00293196	0.03
comp52487_c0_seq2		0.66	1.58008	6.84e-05	0
comp47950_c0_seq1	cop9 signalosome complex subunit 2	0.65	1.56917	2.25e-08	0	nr
comp45547_c0_seq3	piggybac transposable element-derived protein 4	0.65	1.56917	1.84e-08	0	nr
comp47771_c0_seq2	PREDICTED: uncharacterized protein LOC101738780 isoform X1	0.65	1.56917	0.00150826	0.02	nr
comp48764_c0_seq1	probable nucleoporin nup54-like	0.65	1.56917	3.13e-09	0	nr
comp47902_c0_seq1	rho gtpase-activating protein 190-like	0.65	1.56917	0.00236063	0.02	nr
comp40196_c0_seq2	thap domain-containing protein 9-like	0.65	1.56917	0.000663802	0.01	nr
comp52440_c0_seq1	Uncharacterized protein	0.65	1.56917	7.53e-07	0	nr
comp50518_c1_seq1	Uncharacterized proteinguanyl-nucleotide exchange factor activity; small GTPase mediated signal transduction	0.65	1.56917	7.57e-06	0	GO
comp45237_c0_seq1	zinc finger protein 91- partial	0.65	1.56917	0.000111524	0	nr
comp18417_c0_seq1		0.65	1.56917	0.000283096	0
comp21307_c0_seq1		0.65	1.56917	0.00120853	0.01
comp29718_c0_seq2		0.65	1.56917	4.63e-05	0
comp33749_c0_seq1		0.65	1.56917	0.00737064	0.05
comp36220_c0_seq4		0.65	1.56917	0.00816358	0.05
comp39732_c0_seq2		0.65	1.56917	9.44e-07	0
comp40042_c0_seq1		0.65	1.56917	0.00211131	0.02
comp40566_c0_seq1		0.65	1.56917	0.00784274	0.05
comp43185_c0_seq2		0.65	1.56917	0.0070432	0.05
comp43348_c0_seq3		0.65	1.56917	0.00263287	0.02
comp46613_c0_seq3		0.65	1.56917	3.86e-08	0
comp47477_c0_seq1		0.65	1.56917	6.86e-07	0
comp47990_c0_seq3		0.65	1.56917	0.00694132	0.05
comp48122_c2_seq4		0.65	1.56917	8.13e-05	0
comp48523_c0_seq1		0.65	1.56917	4.04e-08	0
comp48797_c0_seq5		0.65	1.56917	0.00150226	0.02
comp49201_c0_seq3		0.65	1.56917	0.00689325	0.05
comp49210_c0_seq1		0.65	1.56917	0.00348672	0.03
comp50852_c0_seq2		0.65	1.56917	0.00024969	0
comp50910_c0_seq2		0.65	1.56917	0.000738294	0.01
comp51899_c0_seq2		0.65	1.56917	0.00754309	0.05
comp54719_c0_seq1		0.65	1.56917	8.49e-05	0
comp7466_c0_seq1		0.65	1.56917	0.00499739	0.04
comp41794_c0_seq1	comm domain-containing protein 10-like	0.64	1.55833	0.000455215	0.01	nr
comp41492_c0_seq1	phosphatidylinositol 3-kinase 60	0.64	1.55833	1e-13	0	nr
comp44504_c0_seq1	ras-related protein rab-24	0.64	1.55833	0.00206527	0.02	nr
comp51019_c0_seq1	Uncharacterized protein	0.64	1.55833	0.00627486	0.05	nr
comp51394_c0_seq1	Uncharacterized protein	0.64	1.55833	0.0045177	0.04	nr
comp50202_c0_seq4	Uncharacterized protein membrane	0.64	1.55833	0.000166057	0	GO
comp22995_c0_seq2		0.64	1.55833	0.0011429	0.01
comp25324_c0_seq2		0.64	1.55833	0.000508152	0.01
comp36216_c0_seq1		0.64	1.55833	4.26e-05	0
comp41173_c0_seq1		0.64	1.55833	8.39e-06	0
comp43131_c0_seq1		0.64	1.55833	0.00808117	0.05
comp45869_c1_seq1		0.64	1.55833	0.00590261	0.04
comp46054_c0_seq8		0.64	1.55833	0.00275691	0.02
comp47231_c0_seq1		0.64	1.55833	0.000121054	0
comp48235_c1_seq3		0.64	1.55833	0.00481827	0.04
comp49607_c0_seq11		0.64	1.55833	3.96e-05	0
comp50986_c0_seq8		0.64	1.55833	0.00022331	0
comp51936_c0_seq2		0.64	1.55833	0.00142545	0.01
comp52264_c0_seq10		0.64	1.55833	5.97e-05	0
comp53458_c0_seq1		0.64	1.55833	0.00534075	0.04
comp54258_c0_seq1		0.64	1.55833	0.000425453	0.01
comp5614_c0_seq2		0.64	1.55833	0.00350795	0.03
comp59680_c0_seq1		0.64	1.55833	0.00759036	0.05
comp64272_c0_seq1		0.64	1.55833	0.00484453	0.04
comp6866_c0_seq1		0.64	1.55833	0.00111706	0.01
comp8707_c0_seq1		0.64	1.55833	0.00381409	0.03
comp43367_c0_seq1	homolog precursor (response to metal ion)	0.63	1.54756	0.000306435	0	nr
comp47162_c0_seq1	interleukin-1 receptor-associated kinase 4(with protein serine/threonine kinase activity)	0.63	1.54756	7.63e-07	0	nr
comp47257_c0_seq9	myotubularin-related protein 9-like(with phosphatase activity)	0.63	1.54756	0.000109414	0	nr
comp46621_c0_seq2	piggybac transposase	0.63	1.54756	0.00131471	0.01	nr
comp38746_c0_seq1	protein canopy homolog 3-like (N-acetyltransferase activity)	0.63	1.54756	1.73e-06	0	nr
comp42503_c0_seq1	Putative uncharacterized protein (phenylalanine-tRNA ligase activity)	0.63	1.54756	0.000534688	0.01	nr
comp37012_c0_seq1	transcription factor e2f7-like	0.63	1.54756	4.81e-05	0	nr
comp51328_c0_seq1	Uncharacterized protein metal ion binding; nucleic acid binding	0.63	1.54756	7.99e-06	0	GO
comp26824_c0_seq1		0.63	1.54756	5.23e-05	0
comp33796_c0_seq1		0.63	1.54756	0.000125893	0
comp40667_c0_seq1		0.63	1.54756	0.00249088	0.02
comp41391_c0_seq2		0.63	1.54756	0.000218355	0
comp41592_c0_seq4		0.63	1.54756	0.00443605	0.04
comp43552_c1_seq1		0.63	1.54756	0.000684616	0.01
comp43885_c0_seq1		0.63	1.54756	4.33e-05	0
comp44181_c0_seq2		0.63	1.54756	2.33e-05	0
comp44183_c0_seq1		0.63	1.54756	0.000762385	0.01
comp45498_c0_seq1		0.63	1.54756	0.0023876	0.02
comp45678_c1_seq1		0.63	1.54756	0.000337302	0
comp46111_c0_seq1		0.63	1.54756	3.99e-05	0
comp46450_c0_seq1		0.63	1.54756	0.00474144	0.04
comp47059_c0_seq1		0.63	1.54756	2.85e-06	0
comp47659_c0_seq1		0.63	1.54756	0.0018406	0.02
comp47762_c0_seq1		0.63	1.54756	5.45e-08	0
comp47869_c0_seq8		0.63	1.54756	0.000561912	0.01
comp48049_c0_seq1		0.63	1.54756	6.88e-05	0
comp48056_c0_seq5		0.63	1.54756	0.00155658	0.02
comp49939_c0_seq3		0.63	1.54756	6.96e-05	0
comp50366_c0_seq1		0.63	1.54756	0.000622165	0.01
comp50464_c0_seq4		0.63	1.54756	0.00137609	0.01
comp51025_c0_seq6		0.63	1.54756	6.21e-05	0
comp52702_c0_seq1		0.63	1.54756	0.00070266	0.01
comp52835_c0_seq1		0.63	1.54756	0.00687754	0.05
comp70908_c0_seq1		0.63	1.54756	0.00326302	0.03
comp44521_c0_seq1	general transcription factor iih subunit 2-like (core TFIIH complex; nucleotide-excision repair)	0.62	1.53688	7.97e-06	0	nr
comp50192_c0_seq2	Katanin p80 WD40 repeat-containing subunit B1 (Katanin p80 subunit B1) (p80 katanin)	0.62	1.53688	8.23e-07	0	nr
comp48180_c0_seq1	lim domain transcription factor(Zinc ion binding)	0.62	1.53688	0.000640482	0.01	nr
comp49826_c0_seq1	longitudinals lacking	0.62	1.53688	2.1e-05	0	nr
comp37022_c0_seq1	muskelin	0.62	1.53688	0.00451121	0.04	nr
comp44805_c0_seq3	piggybac transposable element-derived protein 4	0.62	1.53688	0.00301206	0.03	nr
comp43983_c0_seq1	PREDICTED: uncharacterized protein LOC101741099	0.62	1.53688	0.000634552	0.01	nr
comp39083_c0_seq1	prenylated rab acceptor	0.62	1.53688	1.17e-05	0	nr
comp36877_c0_seq1	selenoprotein m	0.62	1.53688	3.27e-09	0	nr
comp45138_c0_seq1	transposable element p transposase (p-element transposase)	0.62	1.53688	0.000139208	0	nr
comp47721_c0_seq1	Uncharacterized protein	0.62	1.53688	0.000562156	0.01	nr
comp48266_c0_seq1	Uncharacterized protein cytoskeleton; peptidyl-tyrosine dephosphorylation; protein tyrosine phosphatase activity	0.62	1.53688	1.91e-05	0	GO
comp46085_c0_seq1	Uncharacterized protein histone acetyltransferase complex	0.62	1.53688	7.32e-07	0	GO
comp18104_c0_seq1		0.62	1.53688	0.000907266	0.01
comp22141_c0_seq1		0.62	1.53688	0.00696397	0.05
comp24436_c0_seq3		0.62	1.53688	3.82e-05	0
comp28065_c0_seq1		0.62	1.53688	0.00270331	0.02
comp28755_c0_seq1		0.62	1.53688	0.00797088	0.05
comp31803_c0_seq1		0.62	1.53688	0.00109615	0.01
comp32873_c0_seq1		0.62	1.53688	0.000368295	0.01
comp34425_c0_seq1		0.62	1.53688	4.25e-05	0
comp34991_c0_seq7		0.62	1.53688	0.00538271	0.04
comp36814_c0_seq2		0.62	1.53688	0.000120998	0
comp39239_c0_seq1		0.62	1.53688	0.000111031	0
comp40930_c1_seq1		0.62	1.53688	0.00619981	0.04
comp41473_c0_seq1		0.62	1.53688	2.72e-05	0
comp41863_c1_seq1		0.62	1.53688	0.00546073	0.04
comp46188_c0_seq1		0.62	1.53688	0.00158636	0.02
comp47448_c0_seq1		0.62	1.53688	6.52e-05	0
comp47634_c0_seq1		0.62	1.53688	0.00432027	0.03
comp48878_c0_seq2		0.62	1.53688	0.0049896	0.04
comp48947_c0_seq5		0.62	1.53688	9.64e-13	0
comp49131_c0_seq3		0.62	1.53688	7.7e-06	0
comp49248_c0_seq1		0.62	1.53688	0.00770615	0.05
comp49529_c0_seq4		0.62	1.53688	0.00623387	0.04
comp51518_c0_seq3		0.62	1.53688	6.18e-06	0
comp52654_c0_seq1		0.62	1.53688	3.01e-07	0
comp61013_c0_seq1		0.62	1.53688	4.57e-05	0
comp47542_c0_seq1	eyes absent(multicellular organismal development)	0.61	1.52626	0.00103893	0.01	nr
comp48357_c0_seq1	locomotion isoform d	0.61	1.52626	0.00722464	0.05	nr
comp47481_c0_seq1	rna-directed dna polymerase from mobile element jockey-like	0.61	1.52626	0.00724201	0.05	nr
comp47611_c0_seq3	Uncharacterized protein	0.61	1.52626	1.6e-09	0	nr
comp51612_c0_seq5	Uncharacterized protein with guanyl-nucleotide exchange factor activity	0.61	1.52626	0.000433354	0.01	GO
comp27652_c0_seq1		0.61	1.52626	0.00461164	0.04
comp28179_c0_seq1		0.61	1.52626	0.000292478	0
comp35083_c0_seq1		0.61	1.52626	9.51e-05	0
comp36437_c0_seq1		0.61	1.52626	0.00220538	0.02
comp36440_c0_seq3		0.61	1.52626	0.00456616	0.04
comp37803_c0_seq1		0.61	1.52626	9.69e-05	0
comp37972_c0_seq1		0.61	1.52626	0.00457153	0.04
comp38128_c0_seq2		0.61	1.52626	0.00733709	0.05
comp39025_c0_seq1		0.61	1.52626	0.000601462	0.01
comp39482_c0_seq1		0.61	1.52626	2.41e-05	0
comp39953_c0_seq1		0.61	1.52626	0.000654725	0.01
comp42765_c0_seq1		0.61	1.52626	0.000119515	0
comp43334_c0_seq1		0.61	1.52626	0.00358783	0.03
comp44394_c0_seq1		0.61	1.52626	0.000673989	0.01
comp44715_c0_seq1		0.61	1.52626	0.000516961	0.01
comp47949_c0_seq2		0.61	1.52626	0.00248184	0.02
comp47954_c0_seq5		0.61	1.52626	0.00801878	0.05
comp48966_c0_seq4		0.61	1.52626	0.000302421	0
comp49900_c0_seq2		0.61	1.52626	0.00298451	0.03
comp52143_c0_seq1		0.61	1.52626	0.000690926	0.01
comp52409_c0_seq3		0.61	1.52626	0.000137227	0
comp53793_c0_seq1		0.61	1.52626	0.00635181	0.05
comp542_c0_seq1		0.61	1.52626	0.000307001	0
comp56294_c0_seq1		0.61	1.52626	0.00572286	0.04
comp69369_c0_seq1		0.61	1.52626	0.00361373	0.03
comp47640_c0_seq2	ashwin protein(embryonic morphogenesis; tRNA-splicing ligase complex)	0.6	1.51572	0.00163486	0.02	nr
comp48672_c0_seq2	hypothetical protein KGM_08049 (nucleic acid binding; nucleotide binding)	0.6	1.51572	2.82e-06	0	nr
comp34610_c0_seq1	integrator complex subunit 10-like	0.6	1.51572	8.66e-05	0	nr
comp44916_c0_seq1	px serine threonine kinase	0.6	1.51572	2.03e-06	0	nr
comp37855_c0_seq1	short-chain dehydrogenease reductase	0.6	1.51572	4.37e-07	0	nr
comp41948_c0_seq2	sphingomyelin phosphodiesterase 4-like	0.6	1.51572	0.00204386	0.02	nr
comp48491_c0_seq5	Uncharacterized protein	0.6	1.51572	0.000420035	0.01	nr
comp50494_c0_seq1	Uncharacterized protein	0.6	1.51572	6.72e-05	0	nr
comp51351_c0_seq1	Uncharacterized protein	0.6	1.51572	0.000144668	0	nr
comp51820_c0_seq13	Uncharacterized protein integral to membrane; transport	0.6	1.51572	0.0036145	0.03	GO
comp49174_c0_seq4	Uncharacterized protein metal ion binding	0.6	1.51572	6.47e-10	0	GO
comp51364_c0_seq1	Uncharacterized protein metal ion binding; nucleic acid binding	0.6	1.51572	0.000993748	0.01	GO
comp43975_c0_seq2	Uncharacterized protein metallopeptidase activity; proteolysis; zinc ion binding	0.6	1.51572	8.09e-05	0	GO
comp51939_c0_seq2	Uncharacterized protein with ATPase activity, coupled to transmembrane movement of substances	0.6	1.51572	2.46e-05	0	GO
comp47184_c0_seq2	Uncharacterized protein with inward rectifier potassium channel activity	0.6	1.51572	0.00176665	0.02	GO
comp50271_c0_seq1	Uncharacterized protein with potassium channel activity	0.6	1.51572	0.00489537	0.04	GO
comp10318_c0_seq1		0.6	1.51572	0.00359698	0.03
comp28889_c0_seq1		0.6	1.51572	0.00106152	0.01
comp35341_c0_seq1		0.6	1.51572	0.000143872	0
comp36495_c0_seq1		0.6	1.51572	0.000252318	0
comp38331_c0_seq2		0.6	1.51572	0.00605872	0.04
comp43129_c0_seq1		0.6	1.51572	0.00246241	0.02
comp44123_c0_seq1		0.6	1.51572	5.18e-06	0
comp44558_c0_seq1		0.6	1.51572	0.00271864	0.02
comp45448_c0_seq1		0.6	1.51572	0.00112449	0.01
comp47814_c0_seq1		0.6	1.51572	0.000648034	0.01
comp47893_c0_seq2		0.6	1.51572	3.07e-07	0
comp50768_c0_seq2		0.6	1.51572	2.58e-05	0
comp51456_c0_seq1		0.6	1.51572	0.00223946	0.02
comp44287_c0_seq1	diphosphomevalonate decarboxylase	0.59	1.50525	0.00633619	0.05	nr
comp40825_c0_seq1	e3 ubiquitin-protein ligase chip-like	0.59	1.50525	0.00194433	0.02	nr
comp48362_c0_seq2	pih1 domain-containing protein 2 (detection of chemical stimulus involved in sensory perception of smell; membrane; odorant binding; olfactory receptor activity)	0.59	1.50525	0.000335302	0	nr
comp52304_c2_seq1	Proteasome subunit beta type (EC 3.4.25.1)	0.59	1.50525	7.32e-07	0	nr
comp52306_c0_seq1	Uncharacterized protein	0.59	1.50525	0.000174245	0	nr
comp52534_c0_seq1	Uncharacterized protein (Fragment)with serine-type endopeptidase activity	0.59	1.50525	6.93e-05	0	GO
comp50294_c0_seq3	Uncharacterized protein integral to membrane	0.59	1.50525	0.00196817	0.02	GO
comp48559_c0_seq1	zinc finger protein 845-like isoform x1	0.59	1.50525	3.16e-06	0	nr
comp10739_c0_seq1		0.59	1.50525	0.000533874	0.01
comp11072_c0_seq1		0.59	1.50525	5.62e-05	0
comp37682_c0_seq1		0.59	1.50525	0.00699459	0.05
comp39245_c0_seq2		0.59	1.50525	0.00683866	0.05
comp43387_c0_seq1		0.59	1.50525	0.00140632	0.01
comp43921_c0_seq1		0.59	1.50525	0.00190786	0.02
comp45202_c1_seq1		0.59	1.50525	0.000965318	0.01
comp47533_c0_seq1		0.59	1.50525	1.76e-05	0
comp47905_c0_seq1		0.59	1.50525	0.00419625	0.03
comp48397_c0_seq2		0.59	1.50525	0.00240059	0.02
comp48423_c1_seq4		0.59	1.50525	1.32e-05	0
comp49400_c0_seq6		0.59	1.50525	0.000596246	0.01
comp49404_c0_seq1		0.59	1.50525	0.00180599	0.02
comp49949_c0_seq6		0.59	1.50525	6.43e-05	0
comp50021_c2_seq3		0.59	1.50525	7.05e-06	0
comp50175_c1_seq4		0.59	1.50525	0.000579481	0.01
comp50935_c0_seq4		0.59	1.50525	4.81e-05	0
comp51818_c1_seq1		0.59	1.50525	0.00405502	0.03
comp51824_c0_seq1		0.59	1.50525	0.00647228	0.05
comp51953_c0_seq1		0.59	1.50525	0.000874771	0.01
comp52339_c0_seq1		0.59	1.50525	0.00017086	0
comp57961_c0_seq1		0.59	1.50525	0.000263947	0
comp44708_c0_seq2	adenylate cyclase (transmembrane transport)	0.58	1.49485	0.00251384	0.02	nr
comp40850_c0_seq1	chromobox protein 5	0.58	1.49485	0.00558153	0.04	nr
comp46153_c0_seq1	constitutive coactivator of ppar-gamma-like protein 1 homolog	0.58	1.49485	0.000152411	0	nr
comp42077_c1_seq1	deoxyribonuclease tatd	0.58	1.49485	0.00199285	0.02	nr
comp44866_c0_seq3	hypothetical protein KGM_02367	0.58	1.49485	0.00215521	0.02	nr
comp29896_c0_seq1	nedd2-like caspase (cysteine-type endopeptidase activity)	0.58	1.49485	0.0035016	0.03	nr
comp49360_c0_seq1	probable g-protein coupled receptor mth-like 5-like	0.58	1.49485	0.00318572	0.03	nr
comp49117_c0_seq2	ubiquitin-conjugating enzyme e2 h-like	0.58	1.49485	0.00155482	0.02	nr
comp48907_c1_seq2	Uncharacterized protein	0.58	1.49485	1.52e-10	0	nr
comp49255_c0_seq8	Uncharacterized protein	0.58	1.49485	0.00370171	0.03	nr
comp52031_c0_seq1	Uncharacterized protein	0.58	1.49485	4.5e-05	0	nr
comp32223_c0_seq1		0.58	1.49485	0.000300681	0
comp32819_c0_seq2		0.58	1.49485	0.00236105	0.02
comp33858_c0_seq2		0.58	1.49485	0.000657366	0.01
comp35879_c0_seq1		0.58	1.49485	0.000494822	0.01
comp41706_c0_seq1		0.58	1.49485	0.000245072	0
comp42088_c0_seq2		0.58	1.49485	0.000730181	0.01
comp42520_c0_seq2		0.58	1.49485	0.00194695	0.02
comp43319_c0_seq2		0.58	1.49485	0.00581181	0.04
comp44716_c0_seq8		0.58	1.49485	0.00254775	0.02
comp45375_c0_seq4		0.58	1.49485	0.00273665	0.02
comp45448_c2_seq1		0.58	1.49485	0.000713627	0.01
comp46606_c0_seq4		0.58	1.49485	7e-05	0
comp50481_c0_seq1		0.58	1.49485	0.000102277	0
comp50759_c0_seq1		0.58	1.49485	0.000970922	0.01
comp52090_c0_seq5		0.58	1.49485	1.72e-06	0
comp522_c0_seq1		0.58	1.49485	0.00755946	0.05
comp52312_c0_seq1		0.58	1.49485	0.00258835	0.02
comp53157_c0_seq1		0.58	1.49485	0.00294066	0.03
comp67028_c0_seq1		0.58	1.49485	0.00400273	0.03
comp40004_c0_seq1	6-pyruvoyl tetrahydrobiopterin synthase-like	0.57	1.48452	0.0013566	0.01	nr
comp47988_c0_seq2	DnaJ-6 (Uncharacterized protein)	0.57	1.48452	2.64e-06	0	nr
comp41035_c0_seq1	e3 ubiquitin-protein ligase hyd-like	0.57	1.48452	1.88e-09	0	nr
comp44056_c0_seq2	integrator complex subunit 3	0.57	1.48452	6.31e-07	0	nr
comp40984_c0_seq2	PREDICTED: uncharacterized protein LOC101741561(amino acid transmembrane transporter activity)	0.57	1.48452	0.000162651	0	nr
comp41022_c0_seq1	PREDICTED: uncharacterized protein LOC101746332	0.57	1.48452	1.26e-05	0	nr
comp40534_c0_seq1	protein casc3	0.57	1.48452	0.00167544	0.02	nr
comp47568_c0_seq2	sex-lethal homolog	0.57	1.48452	4.74e-07	0	nr
comp49562_c0_seq1	TNFSF5 (immune response)	0.57	1.48452	0.0012425	0.01	nr
comp28300_c0_seq2	transcription elongation factor spt4-like	0.57	1.48452	0.000637541	0.01	nr
comp48401_c0_seq2	Uncharacterized protein	0.57	1.48452	0.000107413	0	nr
comp52194_c0_seq2	Uncharacterized protein	0.57	1.48452	7.5e-06	0	nr
comp52462_c0_seq1	Uncharacterized protein	0.57	1.48452	0.00176998	0.02	nr
comp49345_c0_seq1	Uncharacterized protein metal ion binding; nucleic acid binding	0.57	1.48452	0.00754294	0.05	GO
comp51951_c0_seq1	Uncharacterized proteinSmc5-Smc6 complex; double-strand break repair via homologous recombination	0.57	1.48452	0.000832973	0.01	GO
comp39018_c0_seq1		0.57	1.48452	0.00751965	0.05
comp41739_c0_seq1		0.57	1.48452	0.000300488	0
comp42923_c0_seq1		0.57	1.48452	0.00819177	0.05
comp47100_c0_seq1		0.57	1.48452	0.00224633	0.02
comp47485_c0_seq1		0.57	1.48452	0.00173509	0.02
comp47554_c0_seq2		0.57	1.48452	0.000716411	0.01
comp49121_c0_seq1		0.57	1.48452	0.000123724	0
comp49144_c0_seq4		0.57	1.48452	0.000127886	0
comp50155_c0_seq1		0.57	1.48452	8.53e-05	0
comp50255_c0_seq6		0.57	1.48452	0.000398804	0.01
comp50727_c0_seq1		0.57	1.48452	0.00613084	0.04
comp50815_c0_seq1		0.57	1.48452	0.00147505	0.02
comp52499_c0_seq1		0.57	1.48452	0.00575007	0.04
comp53596_c0_seq1		0.57	1.48452	0.00822225	0.05
comp54854_c0_seq1		0.57	1.48452	0.00329763	0.03
comp31726_c0_seq1	acyl- delta desaturase	0.56	1.47427	0.00283302	0.03	nr
comp45305_c0_seq1	atp-dependent dna helicase pif1-like	0.56	1.47427	0.00417158	0.03	nr
comp45103_c0_seq1	dynamin-like isoform 1 (with GTPase activity)	0.56	1.47427	0.0029267	0.03	nr
comp38476_c0_seq1	low quality protein: tuberin-like ( involved in negative regulation of TOR signaling cascade)	0.56	1.47427	7.53e-05	0	nr
comp42772_c0_seq1	ras-related gtp-binding protein a-like	0.56	1.47427	1.73e-06	0	nr
comp47746_c0_seq3	swi snf-related matrix-associated actin-dependent regulator chromatin subfamily e member 1	0.56	1.47427	1.5e-06	0	nr
comp46228_c0_seq2	Uncharacterized protein	0.56	1.47427	0.00585612	0.04	nr
comp51103_c0_seq1	Uncharacterized protein ATP binding; asparagine-tRNA ligase activity; asparaginyl-tRNA aminoacylation; cytoplasm; nucleic acid binding	0.56	1.47427	5.12e-07	0	GO
comp52484_c0_seq1	Uncharacterized protein ATP binding; cellular protein metabolic process; phosphatidylinositol phosphate kinase activity; phosphatidylinositol phosphorylation	0.56	1.47427	0.00188797	0.02	GO
comp48570_c0_seq1	Uncharacterized protein invovled in phospholipid binding	0.56	1.47427	0.00368238	0.03	GO
comp51449_c0_seq2	Uncharacterized protein metal ion binding; nucleic acid binding	0.56	1.47427	0.000308781	0	GO
comp52796_c0_seq1	Uncharacterized proteinDNA repair; Smc5-Smc6 complex	0.56	1.47427	0.00765358	0.05	GO
comp13123_c0_seq1	Uncharecterised protein with GTPase activator activity	0.56	1.47427	9.22e-05	0	GO
comp18654_c0_seq2		0.56	1.47427	0.00579368	0.04
comp25973_c0_seq1		0.56	1.47427	0.000347993	0
comp28537_c0_seq3		0.56	1.47427	8.03e-06	0
comp30005_c0_seq1		0.56	1.47427	0.0070772	0.05
comp30723_c0_seq1		0.56	1.47427	0.00793473	0.05
comp31882_c0_seq4		0.56	1.47427	0.00500743	0.04
comp33692_c0_seq5		0.56	1.47427	0.00107972	0.01
comp35436_c0_seq1		0.56	1.47427	0.00519456	0.04
comp37345_c0_seq1		0.56	1.47427	0.000621016	0.01
comp38277_c0_seq1		0.56	1.47427	0.00126754	0.01
comp41149_c0_seq3		0.56	1.47427	0.00580944	0.04
comp41356_c0_seq2		0.56	1.47427	0.00161345	0.02
comp42019_c0_seq3		0.56	1.47427	0.00227771	0.02
comp42867_c0_seq3		0.56	1.47427	3.54e-05	0
comp44092_c0_seq1		0.56	1.47427	0.00223496	0.02
comp44587_c0_seq2		0.56	1.47427	0.000101774	0
comp45738_c0_seq1		0.56	1.47427	0.00388598	0.03
comp47663_c0_seq16		0.56	1.47427	4.82e-05	0
comp48375_c0_seq2		0.56	1.47427	0.00381974	0.03
comp49555_c0_seq3		0.56	1.47427	2.74e-07	0
comp50194_c0_seq1		0.56	1.47427	1.22e-05	0
comp50816_c0_seq1		0.56	1.47427	0.00677907	0.05
comp51499_c0_seq32		0.56	1.47427	0.000236179	0
comp51868_c1_seq1		0.56	1.47427	1.2e-07	0
comp5754_c0_seq1		0.56	1.47427	0.00436424	0.03
comp37961_c0_seq1	Cycle protein(with sequence-specific DNA binding transcription factor activity)	0.55	1.46409	0.00265911	0.02	nr
comp42654_c0_seq1	glucose-fructose oxidoreductase domain-containing protein 1-like	0.55	1.46409	0.00449179	0.04	nr
comp41867_c0_seq5	hypothetical protein KGM_14138	0.55	1.46409	0.00176831	0.02	nr
comp33373_c0_seq1	protein lsm12 homolog	0.55	1.46409	0.00174694	0.02	nr
comp45538_c0_seq1	serine threonine-protein kinase prp4 homolog isoform x1	0.55	1.46409	2.31e-06	0	nr
comp41873_c0_seq1	transcriptional activator protein pur-alpha-like	0.55	1.46409	0.00444372	0.04	nr
comp49970_c0_seq1	Uncharacterized proteinlipid binding	0.55	1.46409	0.00286909	0.03	GO
comp12111_c0_seq1		0.55	1.46409	0.00458373	0.04
comp13452_c0_seq2		0.55	1.46409	0.00051891	0.01
comp22778_c0_seq1		0.55	1.46409	4.76e-07	0
comp24443_c0_seq1		0.55	1.46409	0.00194376	0.02
comp30944_c0_seq2		0.55	1.46409	0.00285943	0.03
comp31057_c0_seq1		0.55	1.46409	0.00346372	0.03
comp40975_c0_seq2		0.55	1.46409	0.000769321	0.01
comp41460_c0_seq1		0.55	1.46409	3.33e-05	0
comp42252_c0_seq1		0.55	1.46409	0.000539357	0.01
comp43987_c0_seq2		0.55	1.46409	0.00334108	0.03
comp44208_c0_seq1		0.55	1.46409	0.000677681	0.01
comp44658_c0_seq2		0.55	1.46409	0.00733345	0.05
comp44896_c0_seq1		0.55	1.46409	7.21e-05	0
comp46276_c1_seq2		0.55	1.46409	3.55e-05	0
comp47417_c0_seq2		0.55	1.46409	5e-06	0
comp48831_c1_seq1		0.55	1.46409	2.56e-06	0
comp51544_c0_seq1		0.55	1.46409	0.00187104	0.02
comp51581_c0_seq3		0.55	1.46409	0.000851857	0.01
comp51975_c0_seq3		0.55	1.46409	0.00650769	0.05
comp52315_c0_seq2		0.55	1.46409	0.00113812	0.01
comp52469_c0_seq1		0.55	1.46409	0.00657	0.05
comp52500_c0_seq1		0.55	1.46409	0.00034676	0
comp52670_c0_seq1		0.55	1.46409	2.38e-05	0
comp43538_c0_seq1	cytochrome c oxidase assembly protein cox15 homolog	0.54	1.45397	9.07e-05	0	nr
comp38539_c0_seq1	PREDICTED: uncharacterized protein LOC101746289	0.54	1.45397	0.00347625	0.03	nr
comp42503_c1_seq1	probable phenylalanine--trna mitochondrial-like	0.54	1.45397	2.22e-05	0	nr
comp47895_c1_seq1	swi snf-related matrix-associated actin-dependent regulator of chromatin subfamily d member 1-like (Putative brg-1 associated factor)	0.54	1.45397	0.00049912	0.01	nr
comp48035_c1_seq1	Uncharacterized protein	0.54	1.45397	0.000238724	0	nr
comp48681_c0_seq4	Uncharacterized protein cell surface receptor signaling pathway; membrane; transmembrane signaling receptor activity	0.54	1.45397	0.00794106	0.05	GO
comp52467_c0_seq1	Uncharacterized protein involved in DNA binding	0.54	1.45397	0.0021343	0.02	GO
comp52465_c0_seq2	Uncharacterized protein metal ion binding	0.54	1.45397	4.08e-05	0	GO
comp52161_c0_seq21	Uncharacterized protein metal ion binding; nucleic acid binding	0.54	1.45397	0.00105822	0.01	GO
comp11709_c0_seq1		0.54	1.45397	0.00324123	0.03
comp12818_c0_seq1		0.54	1.45397	0.00660261	0.05
comp28380_c0_seq1		0.54	1.45397	0.00109491	0.01
comp36884_c0_seq2		0.54	1.45397	0.00833149	0.05
comp39843_c0_seq1		0.54	1.45397	0.00392716	0.03
comp44464_c0_seq1		0.54	1.45397	0.000564226	0.01
comp47819_c0_seq4		0.54	1.45397	0.0018701	0.02
comp49190_c0_seq6		0.54	1.45397	0.000223529	0
comp50080_c1_seq1		0.54	1.45397	8.89e-05	0
comp50949_c1_seq2		0.54	1.45397	0.00115503	0.01
comp51643_c0_seq5		0.54	1.45397	0.00299975	0.03
comp52387_c0_seq2		0.54	1.45397	0.000441576	0.01
comp39241_c0_seq1	cactus	0.53	1.44393	0.000304467	0	nr
comp45955_c0_seq3	Palmitoyltransferase (EC 2.3.1.-)	0.53	1.44393	0.00208389	0.02	nr
comp47968_c0_seq1	Rock1 (protein serine/threonine kinase activity)	0.53	1.44393	0.000319822	0	nr
comp35880_c0_seq1	sterol o-acyltransferase	0.53	1.44393	0.00027311	0	nr
comp43380_c0_seq1	thioredoxin-related transmembrane protein 1-like (cell redox homeostasis)	0.53	1.44393	0.000662005	0.01	nr
comp44425_c0_seq1	Uncharacterized protein	0.53	1.44393	0.00343528	0.03	nr
comp45893_c0_seq12	Uncharacterized protein	0.53	1.44393	9.57e-07	0	nr
comp48572_c0_seq1	Uncharacterized protein	0.53	1.44393	0.0013255	0.01	nr
comp50262_c1_seq1	Uncharacterized protein calcium-dependent cysteine-type endopeptidase activity; intracellular; proteolysis	0.53	1.44393	0.00762139	0.05	GO
comp47431_c0_seq1	Uncharacterized protein nAD+ ADP-ribosyltransferase activity	0.53	1.44393	0.000106747	0	GO
comp48719_c0_seq25	zinc finger protein 91-like	0.53	1.44393	2.48e-05	0	nr
comp16535_c0_seq1		0.53	1.44393	0.00652712	0.05
comp23036_c0_seq2		0.53	1.44393	0.00219796	0.02
comp23665_c0_seq1		0.53	1.44393	0.000596093	0.01
comp28561_c0_seq1		0.53	1.44393	0.00567627	0.04
comp34171_c0_seq1		0.53	1.44393	0.00419215	0.03
comp39026_c0_seq1		0.53	1.44393	0.0077734	0.05
comp39129_c0_seq1		0.53	1.44393	0.00674368	0.05
comp40179_c0_seq1		0.53	1.44393	9.28e-05	0
comp40338_c0_seq3		0.53	1.44393	0.00696022	0.05
comp41399_c0_seq1		0.53	1.44393	0.00501017	0.04
comp42458_c0_seq3		0.53	1.44393	0.00112887	0.01
comp43216_c0_seq8		0.53	1.44393	2.22e-05	0
comp43437_c0_seq3		0.53	1.44393	0.00790873	0.05
comp43902_c0_seq1		0.53	1.44393	0.000553365	0.01
comp44405_c0_seq12		0.53	1.44393	3.74e-06	0
[truncated: 3,457 more rows]
