# Supplementary material for: Transcriptional analysis of susceptible and resistant European corn borer strains and their response to Cry1F protoxin
Source: BMC Genomics. 2015 Jul 29;16(1):558. doi: 10.1186/s12864-015-1751-6 (PMC4518661; doi:10.1186/s12864-015-1751-6)
Supplement: Additional file 9: Table S6. — Genes that that were up-regulated in the resistant strain compared to the susceptible strain and also was up-regulated in the susceptible strain after Cry1F exposure. [file 12864_2015_1751_MOESM9_ESM.xlsx]

## Sheet: Sheet1
Table S6 : Genes that that were up-regulated in the resistant strain compared to the susceptible strain and also was up-regulated in the susceptible strain after Cry1F exposure
Transcript ID	Protein name	Annotation
comp10640_c0_seq1
comp11148_c0_seq1	u3 small nucleolar rna-interacting protein 2	nr
comp14531_c0_seq1
comp15434_c0_seq1
comp17087_c0_seq1
comp18104_c0_seq1
comp20535_c0_seq1	hypothetical protein NBO_604g0001 [Nosema bombycis CQ1]	nr
comp24685_c0_seq1	hypothetical protein NBO_16g0003 [Nosema bombycis CQ1]	nr
comp24770_c0_seq1
comp25663_c0_seq2
comp25907_c0_seq1	hypothetical protein NBO_428g0001 [Nosema bombycis CQ1]	nr
comp27179_c0_seq2	reverse transcriptase	nr
comp30232_c0_seq1
comp31726_c0_seq1	acyl- delta desaturase	nr
comp33348_c0_seq3	centrosomin-like isoform x1	nr
comp35167_c0_seq1
comp35300_c0_seq1
comp36261_c0_seq1
comp36432_c0_seq1	kruppel homolog 1	nr
comp36682_c0_seq3
comp37281_c0_seq11
comp38142_c1_seq1
comp38507_c0_seq1	cytochrome p450 4v2-like	nr
comp39113_c0_seq1
comp39163_c0_seq1	Uncharacterized protein	nr
comp39958_c0_seq1	sugar transporter	nr
comp40616_c0_seq1	gpi mannosyltransferase 2	nr
comp41538_c0_seq2
comp41667_c0_seq1	ecdysteroid 22-kinase	nr
comp41769_c0_seq1
comp41954_c0_seq1	unknown unsecreted protein	nr
comp42323_c0_seq4	prophenoloxidase	nr
comp42349_c0_seq1	nose resistant to fluoxetine protein 6-like	nr
comp42968_c0_seq3
comp43039_c0_seq1	hypothetical protein NBO_49g0001 [Nosema bombycis CQ1]	nr
comp43276_c0_seq1	hypothetical protein NBO_33g0030 [Nosema bombycis CQ1]	nr
comp43491_c0_seq2	juvenile hormone-inducible protein	nr
comp43641_c0_seq1	Uncharacterized protein with transmembrane transporter activity	GO
comp44145_c0_seq3
comp44286_c0_seq1	inorganic phosphate cotransporter-like	nr
comp44398_c0_seq2
comp44569_c0_seq2	rh-like protein	nr
comp44716_c0_seq8
comp44764_c0_seq1	hypothetical protein NBO_480g0001 [Nosema bombycis CQ1]	nr
comp44924_c0_seq1	hypothetical protein KGM_00431	nr
comp45013_c0_seq1	dna polymerase v	nr
comp45107_c0_seq1	facilitated trehalose transporter tret1-like	nr
comp45380_c0_seq1
comp45933_c0_seq1	Putative uncharacterized protein	nr
comp46202_c0_seq1	proton-coupled amino acid transporter 2-like	nr
comp46346_c0_seq1	myb-like protein x-like isoform x1	nr
comp46482_c0_seq2
comp46733_c1_seq10
comp46809_c0_seq1	probable ribosome production factor 1-like	nr
comp47447_c0_seq1	wd repeat-containing protein 46-like	nr
comp47449_c0_seq2
comp47563_c0_seq1	Uncharacterized protein hydrolase activity, acting on glycosyl bonds	GO
comp47609_c0_seq1	hypothetical protein KGM_11495	nr
comp47771_c0_seq2	PREDICTED: uncharacterized protein LOC101738780 isoform X1	nr
comp47905_c0_seq1
comp47917_c0_seq1
comp47949_c0_seq2
comp48030_c0_seq1	Uncharacterized protein integral to membrane; transmembrane transport	GO
comp48078_c0_seq7
comp48110_c0_seq1	PREDICTED: uncharacterized protein LOC101738987	nr
comp48423_c1_seq4
comp48607_c0_seq1	amp dependent coa ligase	nr
comp48861_c0_seq2	inwardly rectifying k channel	nr
comp48883_c0_seq1	ubiquitin conjugation factor e4 b-like	nr
comp48904_c0_seq1	sequestosome 1	nr
comp49001_c0_seq2
comp49077_c0_seq2
comp49095_c0_seq1
comp49131_c0_seq3
comp49236_c0_seq1
comp49370_c0_seq1	synaptic vesicle glycoprotein 2b-like	nr
comp49632_c0_seq1	aldehyde oxidase	nr
comp49853_c0_seq3
comp50154_c0_seq1
comp50258_c0_seq6
comp50437_c0_seq1
comp50464_c0_seq4
comp50712_c0_seq10
comp50793_c0_seq1
comp50816_c0_seq1
comp50920_c0_seq5
comp50986_c0_seq8
comp51180_c1_seq1
comp51273_c0_seq1
comp51581_c0_seq3
comp51801_c0_seq3
comp52008_c0_seq1
comp52207_c0_seq4
comp52491_c0_seq3
comp52504_c0_seq2
comp52785_c0_seq1
comp53002_c0_seq1
comp58562_c0_seq1
comp67028_c0_seq1
comp81062_c0_seq1
comp9719_c0_seq1
