# Supplementary material for: Transcriptional analysis of susceptible and resistant European corn borer strains and their response to Cry1F protoxin
Source: BMC Genomics. 2015 Jul 29;16(1):558. doi: 10.1186/s12864-015-1751-6 (PMC4518661; doi:10.1186/s12864-015-1751-6)
Supplement: Additional file 10: Table S7. — Genes that were down regulated in the susceptible strain when compared to the resistant strain and also was found to be repressed in the susceptible strain after Cry1F exposure. [file 12864_2015_1751_MOESM10_ESM.xlsx]

## Sheet: Sheet1
Table S7 : Genes that were down regulated in the susceptible strain when compared to the resistant strain and also was found to be repressed in the susceptible strain after Cry1F exposure
Transcript ID	Protein name	Annotation
comp10987_c0_seq1	Uncharacterized protein	nr
comp11108_c0_seq1	Uncharacterized protein with NADH dehydrogenase activity	GO
comp11178_c0_seq1	neutral lipase	nr
comp11211_c0_seq1
comp11449_c0_seq1	Uncharacterized protein with GTPase activity	GO
comp11670_c0_seq1
comp11884_c0_seq1
comp11987_c0_seq1
comp12018_c0_seq1	beta-glucosidase precursor	nr
comp12623_c0_seq1
comp13899_c0_seq1	general transcription factor ii-i repeat domain-containing protein 2-like U	nr
comp15052_c0_seq1	carboxypeptidase a	nr
comp1553_c0_seq1
comp15810_c0_seq1	Uncharacterized protein serine-type endopeptidase activity	GO
comp15818_c1_seq1	glyceraldehyde-3-phosphate dehydrogenase	nr
comp21786_c0_seq1
comp22807_c0_seq1	Uncharacterized protein	nr
comp23353_c0_seq2
comp23624_c0_seq1	midgut carboxypeptidase	nr
comp23644_c0_seq1	Pancreatic lipase 2	nr
comp24229_c0_seq1	nadh dehydrogenase	nr
comp24237_c0_seq1
comp24265_c0_seq1	hypothetical protein KGM_10829	nr
comp24270_c0_seq1	Uncharacterized protein with serine-type carboxypeptidase activity	GO
comp25687_c0_seq1
comp25707_c0_seq1
comp26059_c0_seq1
comp28056_c0_seq1
comp28154_c0_seq1
comp28805_c0_seq1
comp28991_c0_seq1	Uncharacterized protein with chitin binding activity	GO
comp29534_c0_seq1
comp29733_c0_seq1	venom carboxylesterase-6-like	nr
comp31031_c0_seq2
comp31229_c0_seq1
comp31543_c0_seq2
comp31932_c0_seq2
comp31937_c0_seq1	calponin transgelin	nr
comp32045_c0_seq1	Triosephosphate isomerase (TIM) (EC 5.3.1.1) (Triose-phosphate isomerase)	nr
comp32067_c0_seq1	Uncharacterized protein involved with DNA-dependent regulation of transcription	GO
comp32099_c0_seq1
comp32357_c0_seq1
comp32943_c0_seq2
comp33122_c0_seq1
comp33677_c0_seq1	Putative uncharacterized protein GLEAN_15149 with aspartic-type endopeptidase activity	nr
comp33902_c0_seq1
comp34706_c0_seq1	Uncharacterized protein with chitin binding activity	GO
comp34804_c0_seq1	bai1-associated protein 3-like	nr
comp35120_c0_seq1
comp35293_c0_seq1
comp35334_c0_seq11
comp35447_c0_seq1	maltase 1	nr
comp35467_c0_seq1
comp35817_c0_seq1	glyceraldehyde-3-phosphate dehydrogenase chloroplastic-like	nr
comp36227_c0_seq1
comp36896_c0_seq1	Uncharacterized protein with serine-type endopeptidase activity	GO
comp36961_c0_seq1	cellular retinoic acid binding protein	nr
comp37011_c0_seq5
comp37063_c0_seq1
comp37203_c0_seq1	Uncharacterized protein with metallocarboxypeptidase activity(carboxypeptidase a)	GO
comp37936_c0_seq1	luciferin 4-monooxygenase-like	nr
comp38110_c0_seq1	Glutathione S-transferase sigma (Uncharacterized protein)	nr
comp38141_c0_seq1	pantothenate kinase 4	nr
comp38164_c0_seq1	PREDICTED: uncharacterized protein LOC101746861	nr
comp38652_c0_seq1	Uncharacterized protein (Vacuolar ATP synthase subunit G)	GO
comp38694_c0_seq1	Uncharacterized protein with serine-type endopeptidase activity(chymotrypsin-like protease)	GO
comp38719_c0_seq1	Uncharacterized protein	nr
comp39017_c0_seq1	trans- -enoyl- reductase-like	nr
comp39062_c0_seq1	glycoprotein 93	nr
comp39147_c1_seq2	15-hydroxyprostaglandin dehydrogenase (with oxidoreductase activity)	nr
comp39419_c0_seq2	otopetrin	nr
comp39429_c0_seq1	rna-directed dna polymerase from mobile element jockey-like	nr
comp39582_c0_seq12
comp39897_c0_seq1	Uncharacterized protein with voltage-gated anion channel activity	GO
comp39976_c0_seq1	Uncharacterized protein with transmembrane transporter activity(organic cation transporter)	GO
comp40322_c0_seq2	Uncharacterized protein with calcium ion binding activity	GO
comp40347_c0_seq2	glyoxylate reductase hydroxypyruvate reductase-like (with oxidoreductase activity)	nr
comp40426_c0_seq1	Uncharacterized protein involved in calcium ion binding	GO
comp40457_c0_seq1	zinc carboxypeptidase a 1	nr
comp40478_c0_seq1	tubulin beta-2c chain	nr
comp40533_c0_seq1	peroxiredoxin- mitochondrial-like	nr
comp40780_c0_seq1	Uncharacterized protein with metal ion binding; nucleic acid binding(zinc finger protein gli1-like)	GO
comp40810_c1_seq3
comp40841_c0_seq1	probable adenylate kinase isoenzyme	nr
comp41040_c0_seq2	Ubiquitin carboxyl-terminal hydrolase 46 (EC 3.4.19.12) (Uncharacterized protein)	nr
comp41151_c0_seq1	phosphatidylethanolamine-binding protein	nr
comp41261_c0_seq1	Uncharacterized protein	nr
comp41348_c0_seq5
comp41389_c0_seq2	riboflavin transporter 2-a-like	nr
comp41629_c0_seq1	Uncharacterized protein with GTPase activity	GO
comp41656_c0_seq1	Uncharacterized protein with triglyceride lipase activity	GO
comp41697_c0_seq1	zinc carboxypeptidase a 1	nr
comp41979_c0_seq1	rho gtpase-activating protein 26-like	nr
comp42012_c0_seq3
comp42022_c0_seq1	v-type proton atpase subunit e-like isoform 1	nr
comp42061_c0_seq1	peritrophic membrane chitin binding protein	nr
comp42306_c0_seq1	cytochrome p450	nr
comp42407_c0_seq1	yellow-x	nr
comp42603_c0_seq1	androgen-induced gene 1	nr
comp42621_c0_seq1	otopetrin	nr
comp42668_c0_seq5
comp42713_c0_seq1
comp43038_c0_seq2	neutral lipase	nr
comp43098_c0_seq1	Uncharacterized protein with serine-type carboxypeptidase activity	GO
comp43104_c0_seq1	glutathione s-transferase	nr
comp43329_c0_seq2	Uncharacterized protein	nr
comp43533_c0_seq1	Uncharacterized protein involved in carbohydrate metabolic process; hydrolase activity	GO
comp43585_c0_seq1	g-protein coupled receptor	nr
comp43591_c0_seq1	beta-glucosidase precursor	nr
comp43664_c0_seq1	solute carrier family 23 member 2-like (with transmembrane transporter activity)	nr
comp43665_c0_seq2	midgut protein lsti201	nr
comp44082_c0_seq2	hydroxybutyrate dehydrogenase ( involved in oxidation-reduction process)	nr
comp44264_c0_seq1
comp44466_c0_seq1	atpase inhibitor-like protein	nr
comp44487_c0_seq1
comp44544_c0_seq2	Uncharacterized protein with oligopeptide transporter activity	GO
comp44745_c0_seq1	Uncharacterized protein with hydrolase activity; lipid metabolic process	GO
comp44942_c0_seq2	beta-glucosidase precursor (with hydrolase activity)	nr
comp44979_c0_seq1	Uncharacterized protein with motor activity(muscle myosin heavy chain)	GO
comp45007_c1_seq6
comp45025_c0_seq14
comp45423_c0_seq1	Uncharacterized protein	nr
comp45461_c0_seq1	Uncharacterized protein with calcium channel activity	GO
comp45509_c0_seq2	PREDICTED: uncharacterized protein K02A2.6-like	nr
comp45643_c0_seq1	organic cation transporter	nr
comp45654_c0_seq4	Uncharacterized protein with transmembrane transport	GO
comp45749_c0_seq1	mitogen-activated protein kinase 1-like	nr
comp45790_c0_seq2	ctl-like protein 2- partial	nr
comp46063_c0_seq1	alpha-tocopherol transfer	nr
comp46109_c0_seq1	Innexin	nr
comp46278_c0_seq2	Uncharacterized protein involved in response to oxidative stress(chorion peroxidase-like)	GO
comp46298_c0_seq1
comp46453_c2_seq1
comp46615_c1_seq17	Uncharacterized protein with ionotropic glutamate receptor activity	GO
comp46707_c0_seq4
comp46923_c0_seq5	Uncharacterized protein	nr
comp46945_c0_seq3
comp47056_c0_seq1	hypothetical protein KGM_17725	nr
comp47105_c1_seq1	alpha-tocopherol transfer (with transporter activity)	nr
comp47148_c0_seq1
comp47163_c0_seq1	enolase	nr
comp47502_c0_seq2	Heat shock protein 70-3 (Uncharacterized protein)	nr
comp47505_c0_seq1	hemolymph proteinase 9	nr
comp47567_c0_seq1	phosphatidylethanolamine-binding protein	nr
comp47832_c0_seq2	Uncharacterized protein	nr
comp47851_c0_seq2	Uncharacterized protein	nr
comp47943_c0_seq3	Uncharacterized protein with chitinase activity	GO
comp48105_c0_seq1	Delta-aminolevulinic acid dehydratase (EC 4.2.1.24)	nr
comp48170_c0_seq6	Uncharacterized protein with chromatin binding activity	GO
comp48239_c1_seq1	protein rolling stone-like	nr
comp48389_c3_seq1	Glutamate dehydrogenase (Uncharacterized protein)	nr
comp48419_c0_seq3	Fructose-bisphosphate aldolase (EC 4.1.2.13)	nr
comp48563_c0_seq1	udp-glucosyltransferase precursor	nr
comp48842_c0_seq1	Acyl-CoA binding protein (Uncharacterized protein)	nr
comp48956_c0_seq18	Uncharacterized protein	nr
comp48998_c1_seq5	Uncharacterized protein	nr
comp49054_c1_seq2	cklf-like marvel transmembrane domain-containing protein 4	nr
comp49284_c0_seq1	esterase fe4-like	nr
comp49284_c1_seq1	esterase fe4-like	nr
comp49332_c0_seq5	Uncharacterized protein with chitin binding activity	GO
comp49467_c0_seq1
comp49467_c1_seq1
comp49495_c0_seq1	muscle-specific protein isoform j	nr
comp49512_c0_seq1	Uncharacterized protein involved with transport	GO
comp49786_c1_seq1	aminopeptidase n	nr
comp49953_c1_seq1	Uncharacterized protein part of proton-transporting V-type ATPase, V0 domain	GO
comp50550_c1_seq1
comp50599_c0_seq3
comp50822_c0_seq2	Uncharacterized protein with hydrolase activity	GO
comp51149_c0_seq1	Uncharacterized protein	nr
comp51283_c0_seq1
comp51666_c0_seq1	Uncharacterized protein involved in pseudouridine synthesis	GO
comp51763_c2_seq2	Uncharacterized protein with catalytic activity	GO
comp51892_c0_seq3	Uncharacterized protein	nr
comp52052_c0_seq3	Uncharacterized protein with oxidoreductase activity	GO
comp52098_c1_seq3	Uncharacterized protein with NAD binding; oxidoreductase activity	GO
comp52150_c0_seq1	Uncharacterized protein	nr
comp53272_c0_seq1	Uncharacterized protein with GTPase activity	GO
comp53667_c0_seq1
comp54085_c0_seq1
comp55930_c0_seq1
comp64021_c0_seq1
comp65090_c0_seq1
comp73514_c0_seq1
comp74506_c0_seq1	Heat shock cognate protein (Heat shock protein 70) (Uncharacterized protein)	nr
comp75630_c0_seq1
comp75672_c0_seq1
comp8120_c0_seq1
comp863_c0_seq2
