# Supplementary material for: Transcriptional analysis of susceptible and resistant European corn borer strains and their response to Cry1F protoxin
Source: BMC Genomics. 2015 Jul 29;16(1):558. doi: 10.1186/s12864-015-1751-6 (PMC4518661; doi:10.1186/s12864-015-1751-6)
Supplement: Additional file 11: Table S8. — List of primer sequences designed for qRT-PCR. [file 12864_2015_1751_MOESM11_ESM.xlsx]

## Sheet: Sheet1
Table S8 : List of primer sequences designed for qRT-PCR
Locus	Gene	Forward primer 5' - 3'	Reverse primer 5' - 3'
comp15818_c1_seq1	Glyceraldehyde-3-phosphate dehydrogenase	CGAAGCCTTCTCGATAGTGG	CGGCTTGGACTACATGGTCT
comp48444_c2_seq1	Mitochondrial ribosomal protein l28	TGTGGCACTCTACGCCTATG	TGAAACCTGCTGCTGTTCAC
comp11100_c0_seq1	Actin	GTACATAGCCGGGGAGTTGA	ACTGGGACGACATGGAGAAG
comp53943_c0_seq1	Uncharacterized protein	GCGACATGGCTTTTACACCT	TTGGTTGTTGCTTCGAAATG
comp30419_c0_seq3	rna-directed dna polymerase from mobile element jockey-like	GCCTCAAATTCCGATTACGA	TTGTTACGCCATGCATGATT
comp55172_c0_seq1	Uncharacterized protein with zinc ion binding	AAATAGGCGCTCTGCCAGTA	TAACGCATTTCGTTCAGCAG
comp28866_c0_seq1	Uncharacterized protein	ACTCTGCAGCCTCACGTACC	CGAAGGGTTAACACGGTGAC
comp4659_c0_seq1	Uncharacterized protein associated with nucliec acid binding	GAAGGTGGATCTCGTCTCCA	ACTTTACCATGCGAGGTCCA
comp32281_c0_seq1	Uncharacterized protein	GTACTGATTGCTGCGGCTTT	CTGTTGACCACGCTGACTTG
comp52754_c0_seq1	Uncharacterized protein	GGTAGGGCACGTGTTTGACT	ATGGAGGACACGAGGAACAC
comp29067_c0_seq1	Uncharacterized protein	GCTCAAACCGAAAGCAAGAC	ATTGGAGAGGGGTGGGTTAC
